# Supplementary material for: An Overview of Nanoparticle Protein Corona Literature
Source: Small. Author manuscript; Available in PMC 2023 Oct 5. (PMC10552659; doi:10.1002/smll.202301838)
Supplement: SI [file NIHMS1932839-supplement-SI.xlsx]

## Sheet: Final_Removed unrelated papers
	Physicochemical propertise of NPs															NP Characteristic Techniques												Propertise of the biological source												Protein corona preparation method				Protein Corona Ananlysis
Nanoparticles' (NPs) name (as defined in the original report)	Class	Type	Polymer coating	Shape (sphere, rod, star,..	Flurecent	NP Synthetic/Commercial	NPsize(EM)	SD (EM)	NPsize(DLS)	SD (DLS)	NPCharge	SD (NP Charge)	NP. Concentration (mg/mL)	PDI	SD (PDI)	DLS	EM (TEM, SEM, Cryo-EM, HRTEM, STEM,..)	Zeta	DCS	XRD, SAXS, X-ray, EDX	UV-Vis, LSPR	FTIR, NIR	AFM	XPS	TGA	Magnetization	Other (ICP, H1R, VSM, MALDI-TOF, Agarose gel electrophoresis,Raman, CHNS, ..)	Protein source	Species type	Coagulation/ Anticoagant	Protein source concentration (%)	Sample isolation or commercial	Pooled or individual samples	Donor Medical Profile	Donor Age/Sex/Race	Sample Storage Time/temp	In-vivo/Ex-vivo/in-vitro	Human number (e.g., for pooled samples)	Number of used animals	Incubation time (min)	Incubation temperature (°C)	Corona Isolation Method	Wash number	SDS-PAGE	MS-based Method	digestion Method	Ms/Ms. Type	Numbers of identified proteins	DLS
1,2-dioleoyl-3-trimethylammonium propane (DOTAP) cationic liposomes (CLs)	LP	Liposome		Sphere		synthetic			61.2	2.5	55.1	1.2	0.75 mg/mL			Y		Y		SAXS								Plasma	Human	EDTA	2.5, 5, 10, 20, 50, 80	Isolation		Healthy	Age between 20 and 40	-80	Vitro			60	37	Centrifugation	3	1D-PAGE	LC-MS/MS	solution digestion	LC: Agilent series 1200 instrument. The mass spectrometer: Agilent 6520 Q-TOF equipped with an electrospray ionization (ESI) source	106
DOTAP/DNA (1,2-dioleoyl-3-trimethylammonium propane) lipoplexes	LP	lipoplex		Sphere		synthetic			125.5	4.5	40	1.1	0.75 mg/mL			Y		Y		SAXS								Plasma	Human	EDTA	2.5, 5, 10, 20, 50, 80	Isolation		Healthy	Age between 20 and 41	-80	Vitro			60	37	Centrifugation	3	1D-PAGE	LC-MS/MS	In solution digestion	LC: Agilent series 1200 instrument. The mass spectrometer: Agilent 6520 Q-TOF equipped with an electrospray ionization (ESI) source	207
Fluorescent SiO2	mox	Si		Sphere	F	Commercial SiO2 used for synthesis Fluorescent SiO2	56		122.6	1.63	-9.64	0.23	1.085 mg/mL	0.13		Y	Y	Y										Plasma	Human		94	Commercial					Vitro			1, 2, 3, 4, and 5h	37	Centrifugation	3	1D-PAGE	LC-MS/MS	gel digestion	An HPLC (Surveyor, ThermoFinnigan, CA) was interfaced with an LTQ Orbitrap (ThermoFinnigan, CA).	20	Y
Gold NPs coated with 11-mercapto-1- undecanesulfonate	m	gold	11-mercapto-1-undecanesulfonate	Sphere		Synthetic	3.5	0.8	3.5	0.8	-38	5	0.1 mg/mL			Y	TEM	Y										medium + Serum	Fetal bovine								Vitro			180	37	Centrifugation	3	1D-PAGE	LC-MS/MS	solution digestion	nano-LC coupled online with tandem mass spectrometry (MS)	159
silica	mox	Si		Sphere		Commercial	6						0.018 (plasma), 0.0072 (Cytosolic fuild)					Y										Plasma,cytosolic fluid	Human HeLa cells	EDTA	100	Isolation		Healthy		-80	Vitro	ND, NA	NA,NA	60		Centrifugation	3	1D-PAGE	LC-MS/MS	gel digestion	electrospray liquid chromatography mass spectrometry (LC MS/MS). An HPLC was interfaced with an LTQ ion trap mass spectrometer
polystyrene	p	polystyrene		Sphere	F	Commercial	50						0.0065 (plasma), 0.0026 (Cytosolic fuild)					Y										Plasma,cytosolic fluid	Human HeLa cells	EDTA	100	Isolation		Healthy		-80	Vitro	ND, NA	NA,NA	60		Centrifugation	3	1D-PAGE	LC-MS/MS	gel digestion	electrospray liquid chromatography mass spectrometry (LC MS/MS). An HPLC was interfaced with an LTQ ion trap mass spectrometer
carboxyl-modified polystyrene particles	p	polystyrene	carboxyl functional group	Sphere	F	Commercial	50						0.0065 (plasma), 0.0026 (Cytosolic fuild)					Y										Plasma,cytosolic fluid	Human HeLa cells	EDTA	100	Isolation		Healthy		-80	Vitro	ND, NA	NA,NA	60		Centrifugation	3	1D-PAGE	LC-MS/MS	gel digestion	electrospray liquid chromatography mass spectrometry (LC MS/MS). An HPLC was interfaced with an LTQ ion trap mass spectrometer
silica	mox	Si		Sphere		Commercial	9						0.018 (plasma), 0.0072 (Cytosolic fuild)					Y										Plasma,cytosolic fluid	Human HeLa cells	EDTA	100	Isolation		Healthy		-80	Vitro	ND, NA	NA,NA	60		Centrifugation	3	1D-PAGE	LC-MS/MS	gel digestion	electrospray liquid chromatography mass spectrometry (LC MS/MS). An HPLC was interfaced with an LTQ ion trap mass spectrometer	119 cytosolic fluid
Commercial Surfactant-coated silver NPs	m	Silver	Surfactant	Sphere		Commercial			11.1				0.04			Y				8.5±0.1 (SAXS), EDX								cell lysate	diﬀerentiated Caco-2 cells			Isolation					Vitro			90	20	Centrifugation	3	1D-PAGE	LC-MS/MS	gel digestion	nanoLC-ESI-MS/MS and stable isotope labeling via 18O-water (Quantitative proteomics). LTQ-MS/MS	389	Y
Gold-methyl	m	gold	PEG	Sphere		Synthetic			10.9	3.1	15.2	6.9	0.25 µM			Y		Y										Serum	human		10 and 50	Isolation		Healthy			Vitro			60	37	Centrifugation	2		LC-MS/MS	solution digestion	nano liquid chromatography (n-LC) combined with tandem mass spectrometry (nLC−MS/MS)	In 10 serum: 132 In 50 serum: 148
Gold-butyl	m	gold	PEG	Sphere		Synthetic			12.8	2.9	17.8	7.9	0.25 µM			Y		Y										Serum	human		10 and 50	Isolation		Healthy			Vitro			60	37	Centrifugation	2		LC-MS/MS	solution digestion	nano liquid chromatography (n-LC) combined with tandem mass spectrometry (nLC−MS/MS)	In 10 serum: 147 In 50 serum: 136
Gold-cyclohex	m	gold	PEG	Sphere		Synthetic			9.9	2.8	21.7	7.9	0.25 µM			Y		Y										Serum	human		10 and 50	Isolation		Healthy			Vitro			60	37	Centrifugation	2		LC-MS/MS	solution digestion	nano liquid chromatography (n-LC) combined with tandem mass spectrometry (nLC−MS/MS)	In 10 serum: 181 In 50 serum: 123
Gold-Hexyl	m	gold	PEG	Sphere		Synthetic			10.4	2.8	19.7	4.8	0.25 µM			Y		Y										Serum	human		10 and 50	Isolation		Healthy			Vitro			60	37	Centrifugation	2		LC-MS/MS	solution digestion	nano liquid chromatography (n-LC) combined with tandem mass spectrometry (nLC−MS/MS)	In 10 serum: 161 In 50 serum: 125
Gold-dibutyl	m	gold	PEG	Sphere		Synthetic			11	3	24.9	9.9	0.25 µM			Y		Y										Serum	human		10 and 50	Isolation		Healthy			Vitro			60	37	Centrifugation	2		LC-MS/MS	solution digestion	nano liquid chromatography (n-LC) combined with tandem mass spectrometry (nLC−MS/MS)	In 10 serum: 128 In 50 serum: 125
Gold-octy	m	gold	PEG	Sphere		Synthetic			9.9	2.9	18.2	8.6	0.25 µM			Y		Y										Serum	human		10 and 50	Isolation		Healthy			Vitro			60	37	Centrifugation	2		LC-MS/MS	solution digestion	nano liquid chromatography (n-LC) combined with tandem mass spectrometry (nLC−MS/MS)	In 10 serum: 189 In 50 serum: 130
Au-01	m	gold	citrate	Sphere		Synthetic	4.5	0.7	5.3	0.8	-33.5	0.3				Y	TEM	Y			Y							media+Serum	Fetal bovine		10	Commercial					Vitro			12, 24, 48h, 30 days	37	Centrifugation			LC-MS/MS	solution digestion	MALDI-TOF-TOF 4700 proteomics analyzer (digested peptides were separated by C18 column and directly eluted over MALDI plate)	albumin as the most abundant component	Y
Au-02	m	gold	citrate	Sphere		Synthetic	9.5	1.1	10.1	0.6	-44.1	0.7				Y	TEM	Y			Y							media+Serum	Fetal bovine		10	Commercial					Vitro			12, 24, 48h, 30 days	37	Centrifugation			LC-MS/MS	solution digestion	MALDI-TOF-TOF 4700 proteomics analyzer (digested peptides were separated by C18 column and directly eluted over MALDI plate)	albumin as the most abundant component	Y
Au-03	m	gold	citrate	Sphere		Synthetic	13	1.4	13.1	0.8	-42	0.6				Y	TEM	Y			Y							media+Serum	Fetal bovine		10	Commercial					Vitro			12h, 24h, 48h, 30 days	37	Centrifugation			LC-MS/MS	solution digestion	MALDI-TOF-TOF 4700 proteomics analyzer (digested peptides were separated by C18 column and directly eluted over MALDI plate)	albumin as the most abundant component	Y
Au-04	m	gold	citrate	Sphere		Synthetic	25.1	2.1	24.2	1.2	-43.3	0.6				Y	TEM	Y			Y							media+Serum	Fetal bovine		10	Commercial					Vitro			12h, 24h, 48h, 30 days	37	Centrifugation			LC-MS/MS	solution digestion	MALDI-TOF-TOF 4700 proteomics analyzer (digested peptides were separated by C18 column and directly eluted over MALDI plate)	albumin as the most abundant component	Y
Au-05	m	gold	citrate	Sphere		Synthetic	40.4	3.8	40.6	2.9	-44.9	1				Y	TEM	Y			Y							CCM (cell culture media)+Serum	Fetal bovine		10	Commercial					Vitro			12h, 24h, 48h, 30 days	37	Centrifugation			LC-MS/MS	solution digestion	MALDI-TOF-TOF 4700 proteomics analyzer (digested peptides were separated by C18 column and directly eluted over MALDI plate)	albumin as the most abundant component	Y
Au-02-MUA	m	gold	Mercaptoundecanoic acid	Sphere		Synthetic			11.8	0.4	-56.1	0.7				Y		Y			Y							CCM (cell culture media)+Serum	Fetal bovine		10	Commercial					Vitro			12h, 24h, 48h, 30 days	37	Centrifugation			LC-MS/MS	solution digestion	MALDI-TOF-TOF 4700 proteomics analyzer (digested peptides were separated by C18 column and directly eluted over MALDI plate)	albumin as the most abundant component	Y
Au-02-AUT	m	gold		Sphere		Synthetic			12.2	0.4	64.4	0.2				Y		Y			Y							CCM (cell culture media)+Serum	Fetal bovine		10	Commercial					Vitro			12h, 24h, 48h, 30 days	37	Centrifugation			LC-MS/MS	solution digestion	MALDI-TOF-TOF 4700 proteomics analyzer (digested peptides were separated by C18 column and directly eluted over MALDI plate)	albumin as the most abundant component	Y
Silica	mox	Si		Sphere		Synthetic			124.9	1.2	-25.1	0.4	1 mg/mL			Y		Y	Y									Plasma	human	EDTA	55	Isolation	Pooled			-80	Vitro			60	37	Centrifugation	3	1D-PAGE	LC-MS/MS	gel digestion	LC-MS/MS, LTQ Orbitrap	Desired proteins cut from gel and subjected to LC-MS/MS. 8 most abundant protein	Y
Carboxylated polystyrene	p	polystyrene	carboxyl functional group	Sphere		Commercial			113.9	1.2	-35.9	1.6	1 mg/mL			Y		Y	Y									Plasma	human	EDTA	55	Isolation	Pooled			-80	Vitro			60	37	Centrifugation	3	1D-PAGE	LC-MS/MS	gel digestion	LC-MS/MS, LTQ Orbitrap	Desired proteins cut from gel and subjected to LC-MS/MS. 8 most abundant protein	Y
G15.AC (Gold, N-Acetyl-L-cysteine)	m	Gold	AC	Sphere		Synthetic	14.8928	1.23984	22.36	0.936916	-21.78	-21.7833	10 μL human serum per cm2 of nanoparticle surface area	0.0835556	0.035381	Y	TEM	Y			Y						Agarose gel electrophoresis	serum	Human		2	Commercial	Pooled			-30	Vitro			60	37	Centrifugation	3	1D-PAGE	LC-MS/MS	solution digestion	hybrid Orbitrap-Velos mass spectrometer, semiquantitatively using high-resolution label-free shotgun tandem mass spectrometry (LCMS/MS)	94	Y
G15.AHT (Gold,	m	Gold	AHT	Sphere		Synthetic	14.8928	1.23984	30.9522	2.99594	15.22	15.2167	10 μL human serum per cm2 of nanoparticle surface area	0.398889	0.135981	Y	TEM	Y			Y						Agarose gel electrophoresis	serum	Human		3	Commercial	Pooled			-30	Vitro			60	37	Centrifugation	3	1D-PAGE	LC-MS/MS	solution digestion	hybrid Orbitrap-Velos mass spectrometer, semiquantitatively using high-resolution label-free shotgun tandem mass spectrometry (LCMS/MS)	81	Y
G15.Ala-SH (Gold,	m	Gold	Ala-SH	Sphere		Synthetic	14.8928	1.23984	22.6433	0.280852	-24.08	-24.0833	10 μL human serum per cm2 of nanoparticle surface area	0.147222	0.0677055	Y	TEM	Y			Y						Agarose gel electrophoresis	serum	Human		4	Commercial	Pooled			-30	Vitro			60	37	Centrifugation	3	1D-PAGE	LC-MS/MS	solution digestion	hybrid Orbitrap-Velos mass spectrometer, semiquantitatively using high-resolution label-free shotgun tandem mass spectrometry (LCMS/MS)	51	Y
G15.Asn-SH (Gold,	m	Gold	Asn-SH	Sphere		Synthetic	14.8928	1.23984	23.0889	1.51532	-20.27	-20.2667	10 μL human serum per cm2 of nanoparticle surface area	0.149889	0.0394973	Y	TEM	Y			Y						Agarose gel electrophoresis	serum	Human		5	Commercial	Pooled			-30	Vitro			60	37	Centrifugation	3	1D-PAGE	LC-MS/MS	solution digestion	hybrid Orbitrap-Velos mass spectrometer, semiquantitatively using high-resolution label-free shotgun tandem mass spectrometry (LCMS/MS)	58	Y
G15.AUT (Gold,	m	Gold	AUT	Sphere		Synthetic	14.8928	1.23984	23.8033	0.563807	16.35	16.35	10 μL human serum per cm2 of nanoparticle surface area	0.325778	0.0188336	Y	TEM	Y			Y						Agarose gel electrophoresis	serum	Human		6	Commercial	Pooled			-30	Vitro			60	37	Centrifugation	3	1D-PAGE	LC-MS/MS	solution digestion	hybrid Orbitrap-Velos mass spectrometer, semiquantitatively using high-resolution label-free shotgun tandem mass spectrometry (LCMS/MS)	81	Y
G15.CALNN (Gold,peptide sequences )	m	Gold	CALNN	Sphere		Synthetic	14.8928	1.23984	25.2233	5.25182	-21.42	-21.4167	10 μL human serum per cm2 of nanoparticle surface area	0.144	0.0400375	Y	TEM	Y			Y						Agarose gel electrophoresis	serum	Human		7	Commercial	Pooled			-30	Vitro			60	37	Centrifugation	3	1D-PAGE	LC-MS/MS	solution digestion	hybrid Orbitrap-Velos mass spectrometer, semiquantitatively using high-resolution label-free shotgun tandem mass spectrometry (LCMS/MS)	71	Y
G15.CIT (Gold, citrate)	m	Gold	CIT	Sphere		Synthetic	14.8928	1.23984	18.6455	0.546723	-25.26	-25.2556	10 μL human serum per cm2 of nanoparticle surface area	0.138241	0.0630861	Y	TEM	Y			Y						Agarose gel electrophoresis	serum	Human		8	Commercial	Pooled			-30	Vitro			60	37	Centrifugation	3	1D-PAGE	LC-MS/MS	solution digestion	hybrid Orbitrap-Velos mass spectrometer, semiquantitatively using high-resolution label-free shotgun tandem mass spectrometry (LCMS/MS)	78	Y
G15.cPEG5K-SH (Gold,	m	Gold	PEG	Sphere		Synthetic	14.8928	1.23984	45.7178	0.750299	-12.29	-12.29	10 μL human serum per cm2 of nanoparticle surface area	0.115111	0.0128985	Y	TEM	Y			Y						Agarose gel electrophoresis	serum	Human		9	Commercial	Pooled			-30	Vitro			60	37	Centrifugation	3	1D-PAGE	LC-MS/MS	solution digestion	hybrid Orbitrap-Velos mass spectrometer, semiquantitatively using high-resolution label-free shotgun tandem mass spectrometry (LCMS/MS)	72	Y
G15.cPEG5K-SH (LD) (Gold,	m	Gold	PEG	Sphere		Synthetic	14.8928	1.23984	19.8489	17.1915	-6.33	-6.32667	10 μL human serum per cm2 of nanoparticle surface area	0.0863333	0.0748487	Y	TEM	Y			Y						Agarose gel electrophoresis	serum	Human		10	Commercial	Pooled			-30	Vitro			60	37	Centrifugation	3	1D-PAGE	LC-MS/MS	solution digestion	hybrid Orbitrap-Velos mass spectrometer, semiquantitatively using high-resolution label-free shotgun tandem mass spectrometry (LCMS/MS)	91	Y
G15.CTAB (Gold, hexadecyltrimethylammonium bromide)	m	Gold	CTAB	Sphere		Synthetic	14.8928	1.23984	15.5978	1.43142	-5.01	-5.01125	10 μL human serum per cm2 of nanoparticle surface area	0.464917	0.0175598	Y	TEM	Y			Y						Agarose gel electrophoresis	serum	Human		11	Commercial	Pooled			-30	Vitro			60	37	Centrifugation	3	1D-PAGE	LC-MS/MS	solution digestion	hybrid Orbitrap-Velos mass spectrometer, semiquantitatively using high-resolution label-free shotgun tandem mass spectrometry (LCMS/MS)	116	Y
G15.DDT@BDHDA (Gold,1-dodecanethiol, benzyldimethylhexadecylammonium bromide)	m	Gold	DDT@BDHDA	Sphere		Synthetic	14.8928	1.23984	23.1544	0.865437	13.49	13.4917	10 μL human serum per cm2 of nanoparticle surface area	0.187	0.0303333	Y	TEM	Y			Y						Agarose gel electrophoresis	serum	Human		12	Commercial	Pooled			-30	Vitro			60	37	Centrifugation	3	1D-PAGE	LC-MS/MS	solution digestion	hybrid Orbitrap-Velos mass spectrometer, semiquantitatively using high-resolution label-free shotgun tandem mass spectrometry (LCMS/MS)	75	Y
G15.DDT@CTAB (Gold,dodecanethiol, hexadecyltrimethylammonium bromide	m	Gold	DDT@CTAB	Sphere		Synthetic	14.8928	1.23984	20.5262	0.687165	19.6	19.6	10 μL human serum per cm2 of nanoparticle surface area	0.191444	0.0295641	Y	TEM	Y			Y						Agarose gel electrophoresis	serum	Human		13	Commercial	Pooled			-30	Vitro			60	37	Centrifugation	3	1D-PAGE	LC-MS/MS	solution digestion	hybrid Orbitrap-Velos mass spectrometer, semiquantitatively using high-resolution label-free shotgun tandem mass spectrometry (LCMS/MS)	87	Y
G15.DDT@DOTAP (Gold, dodecanethiol, 1,2-dioleoyl-3-trimethylammonium propane)	m	Gold	DDT@DOTAP	Sphere		Synthetic	14.8928	1.23984	28.1656	0.806814	13.92	13.9167	10 μL human serum per cm2 of nanoparticle surface area	0.193111	0.0121762	Y	TEM	Y			Y						Agarose gel electrophoresis	serum	Human		14	Commercial	Pooled			-30	Vitro			60	37	Centrifugation	3	1D-PAGE	LC-MS/MS	solution digestion	hybrid Orbitrap-Velos mass spectrometer, semiquantitatively using high-resolution label-free shotgun tandem mass spectrometry (LCMS/MS)	73	Y
G15.DDT@ODA (Gold, dodecanethiol, octadecylamine)	m	Gold	DDT@ODA	Sphere		Synthetic	14.8928	1.23984	33.5989	12.0398	25.83	25.8333	10 μL human serum per cm2 of nanoparticle surface area	0.268222	0.0885816	Y	TEM	Y			Y						Agarose gel electrophoresis	serum	Human		15	Commercial	Pooled			-30	Vitro			60	37	Centrifugation	3	1D-PAGE	LC-MS/MS	solution digestion	hybrid Orbitrap-Velos mass spectrometer, semiquantitatively using high-resolution label-free shotgun tandem mass spectrometry (LCMS/MS)	28	Y
G15.DDT@SA (Gold, dodecanethiol, stearic acid)	m	Gold	DDT@SA	Sphere		Synthetic	14.8928	1.23984	82.4089	85.0712	-29.37	-29.3667	10 μL human serum per cm2 of nanoparticle surface area	0.248556	0.060235	Y	TEM	Y			Y						Agarose gel electrophoresis	serum	Human		16	Commercial	Pooled			-30	Vitro			60	37	Centrifugation	3	1D-PAGE	LC-MS/MS	solution digestion	hybrid Orbitrap-Velos mass spectrometer, semiquantitatively using high-resolution label-free shotgun tandem mass spectrometry (LCMS/MS)	53	Y
G15.DDT@SDS (Gold, dodecanethiol)	m	Gold	DDT@SDS	Sphere		Synthetic	14.8928	1.23984	27.9433	2.96357	-21.68	-21.6833	10 μL human serum per cm2 of nanoparticle surface area	0.301556	0.0535458	Y	TEM	Y			Y						Agarose gel electrophoresis	serum	Human		17	Commercial	Pooled			-30	Vitro			60	37	Centrifugation	3	1D-PAGE	LC-MS/MS	solution digestion	hybrid Orbitrap-Velos mass spectrometer, semiquantitatively using high-resolution label-free shotgun tandem mass spectrometry (LCMS/MS)	85	Y
G15.DTNB (Gold,	m	Gold	DTNB	Sphere		Synthetic	14.8928	1.23984	23.5778	1.25745	-24.32	-24.3167	10 μL human serum per cm2 of nanoparticle surface area	0.107889	0.0192363	Y	TEM	Y			Y						Agarose gel electrophoresis	serum	Human		18	Commercial	Pooled			-30	Vitro			60	37	Centrifugation	3	1D-PAGE	LC-MS/MS	solution digestion	hybrid Orbitrap-Velos mass spectrometer, semiquantitatively using high-resolution label-free shotgun tandem mass spectrometry (LCMS/MS)	83	Y
G15.F127 (Gold,	m	Gold	F127	Sphere		Synthetic	14.8928	1.23984	42.0478	21.9931	-8.96	-8.955	10 μL human serum per cm2 of nanoparticle surface area	0.216333	0.031749	Y	TEM	Y			Y						Agarose gel electrophoresis	serum	Human		19	Commercial	Pooled			-30	Vitro			60	37	Centrifugation	3	1D-PAGE	LC-MS/MS	solution digestion	hybrid Orbitrap-Velos mass spectrometer, semiquantitatively using high-resolution label-free shotgun tandem mass spectrometry (LCMS/MS)	104	Y
G15.Gly-SH (Gold,	m	Gold	Gly-SH	Sphere		Synthetic	14.8928	1.23984	77.0233	93.4355	-17.77	-17.77	10 μL human serum per cm2 of nanoparticle surface area	0.211111	0.0915316	Y	TEM	Y			Y						Agarose gel electrophoresis	serum	Human		20	Commercial	Pooled			-30	Vitro			60	37	Centrifugation	3	1D-PAGE	LC-MS/MS	solution digestion	hybrid Orbitrap-Velos mass spectrometer, semiquantitatively using high-resolution label-free shotgun tandem mass spectrometry (LCMS/MS)	56	Y
G15.HDA (Gold, hexadecylamine)	m	Gold	HDA	Sphere		Synthetic	14.8928	1.23984	28.0411	1.5758	11.21	11.2067	10 μL human serum per cm2 of nanoparticle surface area	0.194222	0.0174303	Y	TEM	Y			Y						Agarose gel electrophoresis	serum	Human		21	Commercial	Pooled			-30	Vitro			60	37	Centrifugation	3	1D-PAGE	LC-MS/MS	solution digestion	hybrid Orbitrap-Velos mass spectrometer, semiquantitatively using high-resolution label-free shotgun tandem mass spectrometry (LCMS/MS)	99	Y
G15.LA, (Gold, coating)	m	Gold	LA	Sphere		Synthetic	14.8928	1.23984	22.45	3.67224	-26.48	-26.475	10 μL human serum per cm2 of nanoparticle surface area	0.23	0.128693	Y	TEM	Y			Y						Agarose gel electrophoresis	serum	Human		22	Commercial	Pooled			-30	Vitro			60	37	Centrifugation	3	1D-PAGE	LC-MS/MS	solution digestion	hybrid Orbitrap-Velos mass spectrometer, semiquantitatively using high-resolution label-free shotgun tandem mass spectrometry (LCMS/MS)	39	Y
G15.MAA , (Gold, coating)	m	Gold	MAA	Sphere		Synthetic	14.8928	1.23984	30.7356	15.478	-24.17	-24.1667	10 μL human serum per cm2 of nanoparticle surface area	0.272778	0.191548	Y	TEM	Y			Y						Agarose gel electrophoresis	serum	Human		23	Commercial	Pooled			-30	Vitro			60	37	Centrifugation	3	1D-PAGE	LC-MS/MS	solution digestion	hybrid Orbitrap-Velos mass spectrometer, semiquantitatively using high-resolution label-free shotgun tandem mass spectrometry (LCMS/MS)	49	Y
G15.MBA, (Gold, coating)	m	Gold	MBA	Sphere		Synthetic	14.8928	1.23984	29.8656	13.9507	-26.65	-26.65	10 μL human serum per cm2 of nanoparticle surface area	0.321111	0.17631	Y	TEM	Y			Y						Agarose gel electrophoresis	serum	Human		23	Commercial	Pooled			-30	Vitro			60	37	Centrifugation	3	1D-PAGE	LC-MS/MS	solution digestion	hybrid Orbitrap-Velos mass spectrometer, semiquantitatively using high-resolution label-free shotgun tandem mass spectrometry (LCMS/MS)	65	Y
G15.MES, (Gold, coating)	m	Gold	MES	Sphere		Synthetic	14.8928	1.23984	49.2211	35.0475	-25.55	-25.55	10 μL human serum per cm2 of nanoparticle surface area	0.297111	0.0618747	Y	TEM	Y			Y						Agarose gel electrophoresis	serum	Human		23	Commercial	Pooled			-30	Vitro			60	37	Centrifugation	3	1D-PAGE	LC-MS/MS	solution digestion	hybrid Orbitrap-Velos mass spectrometer, semiquantitatively using high-resolution label-free shotgun tandem mass spectrometry (LCMS/MS)	51	Y
G15.Met-SH, (Gold, coating)	m	Gold	Met-SH	Sphere		Synthetic	14.8928	1.23984	23.1867	0.306159	-22.2	-22.2	10 μL human serum per cm2 of nanoparticle surface area	0.166889	0.0311579	Y	TEM	Y			Y						Agarose gel electrophoresis	serum	Human		23	Commercial	Pooled			-30	Vitro			60	37	Centrifugation	3	1D-PAGE	LC-MS/MS	solution digestion	hybrid Orbitrap-Velos mass spectrometer, semiquantitatively using high-resolution label-free shotgun tandem mass spectrometry (LCMS/MS)	62	Y
G15.MHA, (Gold, coating)	m	Gold	MHA	Sphere		Synthetic	14.8928	1.23984	25.1478	1.48242	-24.38	-24.3833	10 μL human serum per cm2 of nanoparticle surface area	0.239111	0.0426437	Y	TEM	Y			Y						Agarose gel electrophoresis	serum	Human		23	Commercial	Pooled			-30	Vitro			60	37	Centrifugation	3	1D-PAGE	LC-MS/MS	solution digestion	hybrid Orbitrap-Velos mass spectrometer, semiquantitatively using high-resolution label-free shotgun tandem mass spectrometry (LCMS/MS)	46	Y
G15.MHDA, (Gold, coating)	m	Gold	MHDA	Sphere		Synthetic	14.8928	1.23984	23.1244	0.735001	-25.65	-25.65	10 μL human serum per cm2 of nanoparticle surface area	0.0757778	0.0416778	Y	TEM	Y			Y						Agarose gel electrophoresis	serum	Human		23	Commercial	Pooled			-30	Vitro			60	37	Centrifugation	3	1D-PAGE	LC-MS/MS	solution digestion	hybrid Orbitrap-Velos mass spectrometer, semiquantitatively using high-resolution label-free shotgun tandem mass spectrometry (LCMS/MS)	58	Y
G15.MPA, (Gold, coating)	m	Gold	MPA	Sphere		Synthetic	14.8928	1.23984	25.7311	1.70522	-27.52	-27.5167	10 μL human serum per cm2 of nanoparticle surface area	0.284111	0.0524609	Y	TEM	Y			Y						Agarose gel electrophoresis	serum	Human		23	Commercial	Pooled			-30	Vitro			60	37	Centrifugation	3	1D-PAGE	LC-MS/MS	solution digestion	hybrid Orbitrap-Velos mass spectrometer, semiquantitatively using high-resolution label-free shotgun tandem mass spectrometry (LCMS/MS)	48	Y
G15.mPEG1K-SH	m	Gold	PEG	Sphere		Synthetic	14.8928	1.23984	26.2733	0.954312	-7.56	-7.56	10 μL human serum per cm2 of nanoparticle surface area	0.108889	0.0422431	Y	TEM	Y			Y						Agarose gel electrophoresis	serum	Human		23	Commercial	Pooled			-30	Vitro			60	37	Centrifugation	3	1D-PAGE	LC-MS/MS	solution digestion	hybrid Orbitrap-Velos mass spectrometer, semiquantitatively using high-resolution label-free shotgun tandem mass spectrometry (LCMS/MS)	28	Y
G15.mPEG20K-SH (LD)	m	Gold	PEG	Sphere		Synthetic	14.8928	1.23984	46.0078	4.88922	-2.47	-2.47333	10 μL human serum per cm2 of nanoparticle surface area	0.216444	0.0265358	Y	TEM	Y			Y						Agarose gel electrophoresis	serum	Human		23	Commercial	Pooled			-30	Vitro			60	37	Centrifugation	3	1D-PAGE	LC-MS/MS	solution digestion	hybrid Orbitrap-Velos mass spectrometer, semiquantitatively using high-resolution label-free shotgun tandem mass spectrometry (LCMS/MS)	47	Y
G15.mPEG2K-SH	m	Gold	PEG	Sphere		Synthetic	14.8928	1.23984	31.1956	0.660171	-6.3	-6.29667	10 μL human serum per cm2 of nanoparticle surface area	0.105778	0.0228676	Y	TEM	Y			Y						Agarose gel electrophoresis	serum	Human		23	Commercial	Pooled			-30	Vitro			60	37	Centrifugation	3	1D-PAGE	LC-MS/MS	solution digestion	hybrid Orbitrap-Velos mass spectrometer, semiquantitatively using high-resolution label-free shotgun tandem mass spectrometry (LCMS/MS)	73	Y
G15.mPEG5K-SH	m	Gold	PEG	Sphere		Synthetic	14.8928	1.23984	48.3944	0.281116	-9.71	-9.70667	10 μL human serum per cm2 of nanoparticle surface area	0.106333	0.00688799	Y	TEM	Y			Y						Agarose gel electrophoresis	serum	Human		23	Commercial	Pooled			-30	Vitro			60	37	Centrifugation	3	1D-PAGE	LC-MS/MS	solution digestion	hybrid Orbitrap-Velos mass spectrometer, semiquantitatively using high-resolution label-free shotgun tandem mass spectrometry (LCMS/MS)	94	Y
G15.mPEG5K(NH2)-SH	m	Gold	PEG	Sphere		Synthetic	14.8928	1.23984	39.2367	1.67553	-12.31	-12.31	10 μL human serum per cm2 of nanoparticle surface area	0.121778	0.0183586	Y	TEM	Y			Y						Agarose gel electrophoresis	serum	Human		23	Commercial	Pooled			-30	Vitro			60	37	Centrifugation	3	1D-PAGE	LC-MS/MS	solution digestion	hybrid Orbitrap-Velos mass spectrometer, semiquantitatively using high-resolution label-free shotgun tandem mass spectrometry (LCMS/MS)	31	Y
G15.MSA, (Gold, coating)	m	Gold	MSA	Sphere		Synthetic	14.8928	1.23984	34.3344	21.2189	-24.92	-24.9167	10 μL human serum per cm2 of nanoparticle surface area	0.203	0.226662	Y	TEM	Y			Y						Agarose gel electrophoresis	serum	Human		23	Commercial	Pooled			-30	Vitro			60	37	Centrifugation	3	1D-PAGE	LC-MS/MS	solution digestion	hybrid Orbitrap-Velos mass spectrometer, semiquantitatively using high-resolution label-free shotgun tandem mass spectrometry (LCMS/MS)	58	Y
G15.MUA, (Gold, coating)	m	Gold	MUA	Sphere		Synthetic	14.8928	1.23984	22.6267	1.06369	-21.13	-21.1278	10 μL human serum per cm2 of nanoparticle surface area	0.0922593	0.0387783	Y	TEM	Y			Y						Agarose gel electrophoresis	serum	Human		23	Commercial	Pooled			-30	Vitro			60	37	Centrifugation	3	1D-PAGE	LC-MS/MS	solution digestion	hybrid Orbitrap-Velos mass spectrometer, semiquantitatively using high-resolution label-free shotgun tandem mass spectrometry (LCMS/MS)	65	Y
G15.MUEG4, (Gold, coating)	m	Gold	MUEG4	Sphere		Synthetic	14.8928	1.23984	146.589	119.308	-2.84	-2.83618	10 μL human serum per cm2 of nanoparticle surface area	0.370833	0.0641667	Y	TEM	Y			Y						Agarose gel electrophoresis	serum	Human		23	Commercial	Pooled			-30	Vitro			60	37	Centrifugation	3	1D-PAGE	LC-MS/MS	solution digestion	hybrid Orbitrap-Velos mass spectrometer, semiquantitatively using high-resolution label-free shotgun tandem mass spectrometry (LCMS/MS)	63	Y
G15.MUTA, (Gold, coating)	m	Gold	MUTA	Sphere		Synthetic	14.8928	1.23984	27.182	6.15302	18.17	18.1667	10 μL human serum per cm2 of nanoparticle surface area	0.156111	0.0976754	Y	TEM	Y			Y						Agarose gel electrophoresis	serum	Human		23	Commercial	Pooled			-30	Vitro			60	37	Centrifugation	3	1D-PAGE	LC-MS/MS	solution digestion	hybrid Orbitrap-Velos mass spectrometer, semiquantitatively using high-resolution label-free shotgun tandem mass spectrometry (LCMS/MS)	49	Y
G15.nPEG5K-SH	m	Gold	PEG	Sphere		Synthetic	14.8928	1.23984	48.2433	0.706187	7.17	7.165	10 μL human serum per cm2 of nanoparticle surface area	0.127556	0.0193687	Y	TEM	Y			Y						Agarose gel electrophoresis	serum	Human		23	Commercial	Pooled			-30	Vitro			60	37	Centrifugation	3	1D-PAGE	LC-MS/MS	solution digestion	hybrid Orbitrap-Velos mass spectrometer, semiquantitatively using high-resolution label-free shotgun tandem mass spectrometry (LCMS/MS)	16	Y
G15.nPEG5K-SH (LD)	m	Gold	PEG	Sphere		Synthetic	14.8928	1.23984	28.0856	1.12606	-9.35	-9.345	10 μL human serum per cm2 of nanoparticle surface area	0.167889	0.0359171	Y	TEM	Y			Y						Agarose gel electrophoresis	serum	Human		23	Commercial	Pooled			-30	Vitro			60	37	Centrifugation	3	1D-PAGE	LC-MS/MS	solution digestion	hybrid Orbitrap-Velos mass spectrometer, semiquantitatively using high-resolution label-free shotgun tandem mass spectrometry (LCMS/MS)	113	Y
G15.NT@DCA, (Gold, coating)	m	Gold	NT@DCA	Sphere		Synthetic	14.8928	1.23984	183.16	265.596	-4.78	-4.78333	10 μL human serum per cm2 of nanoparticle surface area	0.313556	0.276052	Y	TEM	Y			Y						Agarose gel electrophoresis	serum	Human		23	Commercial	Pooled			-30	Vitro			60	37	Centrifugation	3	1D-PAGE	LC-MS/MS	solution digestion	hybrid Orbitrap-Velos mass spectrometer, semiquantitatively using high-resolution label-free shotgun tandem mass spectrometry (LCMS/MS)	64	Y
G15.NT@F127, (Gold, coating)	m	Gold	NT@F127	Sphere		Synthetic	14.8928	1.23984	34.9578	2.24356	-3.07	-3.07	10 μL human serum per cm2 of nanoparticle surface area	0.188389	0.0532505	Y	TEM	Y			Y						Agarose gel electrophoresis	serum	Human		23	Commercial	Pooled			-30	Vitro			60	37	Centrifugation	3	1D-PAGE	LC-MS/MS	solution digestion	hybrid Orbitrap-Velos mass spectrometer, semiquantitatively using high-resolution label-free shotgun tandem mass spectrometry (LCMS/MS)	61	Y
G15.NT@PSMA-AAP, (6. Poly(styrene-co-maleic-anhydride)	m	Gold	NT@PSMA-AAP	Sphere		Synthetic	14.8928	1.23984	23.8956	0.795441	-20.23	-20.225	10 μL human serum per cm2 of nanoparticle surface area	0.113444	0.0086688	Y	TEM	Y			Y						Agarose gel electrophoresis	serum	Human		23	Commercial	Pooled			-30	Vitro			60	37	Centrifugation	3	1D-PAGE	LC-MS/MS	solution digestion	hybrid Orbitrap-Velos mass spectrometer, semiquantitatively using high-resolution label-free shotgun tandem mass spectrometry (LCMS/MS)	50	Y
G15.NT@PSMA-EA, (6. Poly(styrene-co-maleic-anhydride)	m	Gold	NT@PSMA-EA	Sphere		Synthetic	14.8928	1.23984	24.1856	0.777691	-21.32	-21.3167	10 μL human serum per cm2 of nanoparticle surface area	0.128444	0.0241393	Y	TEM	Y			Y						Agarose gel electrophoresis	serum	Human		23	Commercial	Pooled			-30	Vitro			60	37	Centrifugation	3	1D-PAGE	LC-MS/MS	solution digestion	hybrid Orbitrap-Velos mass spectrometer, semiquantitatively using high-resolution label-free shotgun tandem mass spectrometry (LCMS/MS)	48	Y
G15.NT@PSMA-EDA, (6. Poly(styrene-co-maleic-anhydride)	m	Gold	NT@PSMA-EDA	Sphere		Synthetic	14.8928	1.23984	252.883	268.822	-18.3	-18.3	10 μL human serum per cm2 of nanoparticle surface area	0.301056	0.140901	Y	TEM	Y			Y						Agarose gel electrophoresis	serum	Human		23	Commercial	Pooled			-30	Vitro			60	37	Centrifugation	3	1D-PAGE	LC-MS/MS	solution digestion	hybrid Orbitrap-Velos mass spectrometer, semiquantitatively using high-resolution label-free shotgun tandem mass spectrometry (LCMS/MS)	49	Y
G15.NT@PSMA-Urea, (6. Poly(styrene-co-maleic-anhydride)	m	Gold	NT@PSMA-Urea	Sphere		Synthetic	14.8928	1.23984	24.0722	0.621453	-13.98	-13.9783	10 μL human serum per cm2 of nanoparticle surface area	0.118	0.0165764	Y	TEM	Y			Y						Agarose gel electrophoresis	serum	Human		23	Commercial	Pooled			-30	Vitro			60	37	Centrifugation	3	1D-PAGE	LC-MS/MS	solution digestion	hybrid Orbitrap-Velos mass spectrometer, semiquantitatively using high-resolution label-free shotgun tandem mass spectrometry (LCMS/MS)	61	Y
G15.NT@PVA, (Polyvinyl alcohols)	m	Gold	NT@PVA	Sphere		Synthetic	14.8928	1.23984	42.395	1.21088	-2.02	-2.02317	10 μL human serum per cm2 of nanoparticle surface area	0.153333	0.021362	Y	TEM	Y			Y						Agarose gel electrophoresis	serum	Human		23	Commercial	Pooled			-30	Vitro			60	37	Centrifugation	3	1D-PAGE	LC-MS/MS	solution digestion	hybrid Orbitrap-Velos mass spectrometer, semiquantitatively using high-resolution label-free shotgun tandem mass spectrometry (LCMS/MS)	56	Y
G15.ODA, (octadecylamine)	m	Gold	ODA	Sphere		Synthetic	14.8928	1.23984	23.1238	3.4012	18.85	18.85	10 μL human serum per cm2 of nanoparticle surface area	0.419333	0.137012	Y	TEM	Y			Y						Agarose gel electrophoresis	serum	Human		23	Commercial	Pooled			-30	Vitro			60	37	Centrifugation	3	1D-PAGE	LC-MS/MS	solution digestion	hybrid Orbitrap-Velos mass spectrometer, semiquantitatively using high-resolution label-free shotgun tandem mass spectrometry (LCMS/MS)	46	Y
G15.PAH-SH, (poly(allylamine hydrochloride)	m	Gold	PAH-SH	Sphere		Synthetic	14.8928	1.23984	24.7833	1.73854	12.19	12.185	10 μL human serum per cm2 of nanoparticle surface area	0.409889	0.0345548	Y	TEM	Y			Y						Agarose gel electrophoresis	serum	Human		23	Commercial	Pooled			-30	Vitro			60	37	Centrifugation	3	1D-PAGE	LC-MS/MS	solution digestion	hybrid Orbitrap-Velos mass spectrometer, semiquantitatively using high-resolution label-free shotgun tandem mass spectrometry (LCMS/MS)	104	Y
G15.PEG3K(NH2)-SH	m	Gold	PEG	Sphere		Synthetic	14.8928	1.23984	34.1589	0.3314	-7.85	-7.85133	10 μL human serum per cm2 of nanoparticle surface area	0.117444	0.0230996	Y	TEM	Y			Y						Agarose gel electrophoresis	serum	Human		23	Commercial	Pooled			-30	Vitro			60	37	Centrifugation	3	1D-PAGE	LC-MS/MS	solution digestion	hybrid Orbitrap-Velos mass spectrometer, semiquantitatively using high-resolution label-free shotgun tandem mass spectrometry (LCMS/MS)	11	Y
G15.PEI-SH, (poly- (ethyleneimine))	m	Gold	PEI	Sphere		Synthetic	14.8928	1.23984	28.9422	1.49827	15.27	15.2667	10 μL human serum per cm2 of nanoparticle surface area	0.171	0.0283784	Y	TEM	Y			Y						Agarose gel electrophoresis	serum	Human		23	Commercial	Pooled			-30	Vitro			60	37	Centrifugation	3	1D-PAGE	LC-MS/MS	solution digestion	hybrid Orbitrap-Velos mass spectrometer, semiquantitatively using high-resolution label-free shotgun tandem mass spectrometry (LCMS/MS)	102	Y
G15.Phe	m	Gold	Phe	Sphere		Synthetic	14.8928	1.23984	20.0511	2.8631	-28.93	-28.9333	10 μL human serum per cm2 of nanoparticle surface area	0.340333	0.0711087	Y	TEM	Y			Y						Agarose gel electrophoresis	serum	Human		23	Commercial	Pooled			-30	Vitro			60	37	Centrifugation	3	1D-PAGE	LC-MS/MS	solution digestion	hybrid Orbitrap-Velos mass spectrometer, semiquantitatively using high-resolution label-free shotgun tandem mass spectrometry (LCMS/MS)	89	Y
G15.Phe-SH, ( phenylalanine)	m	Gold	Phe	Sphere		Synthetic	14.8928	1.23984	22.74	0.905563	-16.94	-16.9383	10 μL human serum per cm2 of nanoparticle surface area	0.171556	0.0412045	Y	TEM	Y			Y						Agarose gel electrophoresis	serum	Human		23	Commercial	Pooled			-30	Vitro			60	37	Centrifugation	3	1D-PAGE	LC-MS/MS	solution digestion	hybrid Orbitrap-Velos mass spectrometer, semiquantitatively using high-resolution label-free shotgun tandem mass spectrometry (LCMS/MS)	49	Y
G15.PLL-SH, ( poly-Llysine )	m	Gold	PLL-SH	Sphere		Synthetic	14.8928	1.23984	56.5383	17.4653	19.01	19.0083	10 μL human serum per cm2 of nanoparticle surface area	0.228167	0.0702122	Y	TEM	Y			Y						Agarose gel electrophoresis	serum	Human		23	Commercial	Pooled			-30	Vitro			60	37	Centrifugation	3	1D-PAGE	LC-MS/MS	solution digestion	hybrid Orbitrap-Velos mass spectrometer, semiquantitatively using high-resolution label-free shotgun tandem mass spectrometry (LCMS/MS)	121	Y
G15.PVA, (Polyvinyl alcohols)	m	Gold	PVA	Sphere		Synthetic	14.8928	1.23984	36.7033	0.557165	-6.94	-6.935	10 μL human serum per cm2 of nanoparticle surface area	0.212667	0.0401677	Y	TEM	Y			Y						Agarose gel electrophoresis	serum	Human		23	Commercial	Pooled			-30	Vitro			60	37	Centrifugation	3	1D-PAGE	LC-MS/MS	solution digestion	hybrid Orbitrap-Velos mass spectrometer, semiquantitatively using high-resolution label-free shotgun tandem mass spectrometry (LCMS/MS)	91	Y
G15.PVP, (polyvinyl pyrrolidone)	m	Gold	PVP	Sphere		Synthetic	14.8928	1.23984	36.8533	0.276305	-7.34	-7.33833	10 μL human serum per cm2 of nanoparticle surface area	0.214556	0.0181975	Y	TEM	Y			Y						Agarose gel electrophoresis	serum	Human		23	Commercial	Pooled			-30	Vitro			60	37	Centrifugation	3	1D-PAGE	LC-MS/MS	solution digestion	hybrid Orbitrap-Velos mass spectrometer, semiquantitatively using high-resolution label-free shotgun tandem mass spectrometry (LCMS/MS)	96	Y
G15.SA, ( stearic acid)	m	Gold	SA	Sphere		Synthetic	14.8928	1.23984	20.9844	1.96476	-24.63	-24.6333	10 μL human serum per cm2 of nanoparticle surface area	0.201333	0.0531424	Y	TEM	Y			Y						Agarose gel electrophoresis	serum	Human		23	Commercial	Pooled			-30	Vitro			60	37	Centrifugation	3	1D-PAGE	LC-MS/MS	solution digestion	hybrid Orbitrap-Velos mass spectrometer, semiquantitatively using high-resolution label-free shotgun tandem mass spectrometry (LCMS/MS)	116	Y
G15.Ser-SH	m	Gold	Ser-SH	Sphere		Synthetic	14.8928	1.23984	22.7089	0.12249	-20.4	-20.4	10 μL human serum per cm2 of nanoparticle surface area	0.137333	0.0276104	Y	TEM	Y			Y						Agarose gel electrophoresis	serum	Human		23	Commercial	Pooled			-30	Vitro			60	37	Centrifugation	3	1D-PAGE	LC-MS/MS	solution digestion	hybrid Orbitrap-Velos mass spectrometer, semiquantitatively using high-resolution label-free shotgun tandem mass spectrometry (LCMS/MS)	67	Y
G15.SPP	m	Gold	SPP	Sphere		Synthetic	14.8928	1.23984	21.5944	1.1431	-23.58	-23.5833	10 μL human serum per cm2 of nanoparticle surface area	0.201333	0.0265141	Y	TEM	Y			Y						Agarose gel electrophoresis	serum	Human		23	Commercial	Pooled			-30	Vitro			60	37	Centrifugation	3	1D-PAGE	LC-MS/MS	solution digestion	hybrid Orbitrap-Velos mass spectrometer, semiquantitatively using high-resolution label-free shotgun tandem mass spectrometry (LCMS/MS)	63	Y
G15.T20	m	Gold	T20	Sphere		Synthetic	14.8928	1.23984	22.7389	5.10914	-10.71	-10.71	10 μL human serum per cm2 of nanoparticle surface area	0.309222	0.188361	Y	TEM	Y			Y						Agarose gel electrophoresis	serum	Human		23	Commercial	Pooled			-30	Vitro			60	37	Centrifugation	3	1D-PAGE	LC-MS/MS	solution digestion	hybrid Orbitrap-Velos mass spectrometer, semiquantitatively using high-resolution label-free shotgun tandem mass spectrometry (LCMS/MS)	100	Y
G15.Thr-SH	m	Gold	Thr-SH	Sphere		Synthetic	14.8928	1.23984	22.3633	0.463693	-18.46	-18.4567	10 μL human serum per cm2 of nanoparticle surface area	0.125	0.0309534	Y	TEM	Y			Y						Agarose gel electrophoresis	serum	Human		23	Commercial	Pooled			-30	Vitro			60	37	Centrifugation	3	1D-PAGE	LC-MS/MS	solution digestion	hybrid Orbitrap-Velos mass spectrometer, semiquantitatively using high-resolution label-free shotgun tandem mass spectrometry (LCMS/MS)	55	Y
G15.TP	m	Gold	TP	Sphere		Synthetic	14.8928	1.23984	22.1622	1.39825	-21.75	-21.75	10 μL human serum per cm2 of nanoparticle surface area	0.0996667	0.0216974	Y	TEM	Y			Y						Agarose gel electrophoresis	serum	Human		23	Commercial	Pooled			-30	Vitro			60	37	Centrifugation	3	1D-PAGE	LC-MS/MS	solution digestion	hybrid Orbitrap-Velos mass spectrometer, semiquantitatively using high-resolution label-free shotgun tandem mass spectrometry (LCMS/MS)	84	Y
G15.Trp-SH	m	Gold	Trp-SH	Sphere		Synthetic	14.8928	1.23984	22.1567	0.355293	-17.95	-17.95	10 μL human serum per cm2 of nanoparticle surface area	0.149667	0.0516667	Y	TEM	Y			Y						Agarose gel electrophoresis	serum	Human		23	Commercial	Pooled			-30	Vitro			60	37	Centrifugation	3	1D-PAGE	LC-MS/MS	solution digestion	hybrid Orbitrap-Velos mass spectrometer, semiquantitatively using high-resolution label-free shotgun tandem mass spectrometry (LCMS/MS)	49	Y
G30.AC	m	Gold	AC	Sphere		Synthetic	31.6402	3.75031	44.1778	1.23983	-33.12	-33.1167	10 μL human serum per cm2 of nanoparticle surface area	0.0472222	0.0185033	Y	TEM	Y			Y						Agarose gel electrophoresis	serum	Human		23	Commercial	Pooled			-30	Vitro			60	37	Centrifugation	3	1D-PAGE	LC-MS/MS	solution digestion	hybrid Orbitrap-Velos mass spectrometer, semiquantitatively using high-resolution label-free shotgun tandem mass spectrometry (LCMS/MS)	93	Y
G30.AUT	m	Gold	AUT	Sphere		Synthetic	31.6402	3.75031	49.9678	1.1985	19.23	19.2333	10 μL human serum per cm2 of nanoparticle surface area	0.233	0.0114649	Y	TEM	Y			Y						Agarose gel electrophoresis	serum	Human		23	Commercial	Pooled			-30	Vitro			60	37	Centrifugation	3	1D-PAGE	LC-MS/MS	solution digestion	hybrid Orbitrap-Velos mass spectrometer, semiquantitatively using high-resolution label-free shotgun tandem mass spectrometry (LCMS/MS)	77	Y
G30.CALNN, ( peptide sequences)	m	Gold	CALNN	Sphere		Synthetic	31.6402	3.75031	42.3189	1.51691	-29.75	-29.75	10 μL human serum per cm2 of nanoparticle surface area	0.132889	0.0842017	Y	TEM	Y			Y						Agarose gel electrophoresis	serum	Human		23	Commercial	Pooled			-30	Vitro			60	37	Centrifugation	3	1D-PAGE	LC-MS/MS	solution digestion	hybrid Orbitrap-Velos mass spectrometer, semiquantitatively using high-resolution label-free shotgun tandem mass spectrometry (LCMS/MS)	75	Y
G30.CFGAILS, ( peptide sequences)	m	Gold	CFGAILS	Sphere		Synthetic	31.6402	3.75031	41.8233	1.1664	-28.75	-28.75	10 μL human serum per cm2 of nanoparticle surface area	0.094	0.00674125	Y	TEM	Y			Y						Agarose gel electrophoresis	serum	Human		23	Commercial	Pooled			-30	Vitro			60	37	Centrifugation	3	1D-PAGE	LC-MS/MS	solution digestion	hybrid Orbitrap-Velos mass spectrometer, semiquantitatively using high-resolution label-free shotgun tandem mass spectrometry (LCMS/MS)	97	Y
G30.cPEG5K-SH	m	Gold	PEG	Sphere		Synthetic	31.6402	3.75031	68.2256	0.824731	-20.96	-20.9583	10 μL human serum per cm2 of nanoparticle surface area	0.0432222	0.0141591	Y	TEM	Y			Y						Agarose gel electrophoresis	serum	Human		23	Commercial	Pooled			-30	Vitro			60	37	Centrifugation	3	1D-PAGE	LC-MS/MS	solution digestion	hybrid Orbitrap-Velos mass spectrometer, semiquantitatively using high-resolution label-free shotgun tandem mass spectrometry (LCMS/MS)	58	Y
G30.DDT@BDHDA( 1-dodecanethio, benzyldimethylhexadecylammonium bromide)	m	Gold	DDT@BDHDA	Sphere		Synthetic	31.6402	3.75031	40.4	0.658357	19.93	19.9333	10 μL human serum per cm2 of nanoparticle surface area	0.164222	0.00287389	Y	TEM	Y			Y						Agarose gel electrophoresis	serum	Human		23	Commercial	Pooled			-30	Vitro			60	37	Centrifugation	3	1D-PAGE	LC-MS/MS	solution digestion	hybrid Orbitrap-Velos mass spectrometer, semiquantitatively using high-resolution label-free shotgun tandem mass spectrometry (LCMS/MS)	78	Y
G30.DDT@CTAB( hexadecyltrimethylammonium bromide	m	Gold	DDT@CTAB	Sphere		Synthetic	31.6402	3.75031	39.4422	1.0412	7.35	7.35167	10 μL human serum per cm2 of nanoparticle surface area	0.162333	0.00832666	Y	TEM	Y			Y						Agarose gel electrophoresis	serum	Human		23	Commercial	Pooled			-30	Vitro			60	37	Centrifugation	3	1D-PAGE	LC-MS/MS	solution digestion	hybrid Orbitrap-Velos mass spectrometer, semiquantitatively using high-resolution label-free shotgun tandem mass spectrometry (LCMS/MS)	67	Y
G30.DDT@DOTAP, ( 1-dodecanethio, 1,2-dioleoyl-3-trimethylammonium propane)	m	Gold	DDT@DOTAP	Sphere		Synthetic	31.6402	3.75031	48.8211	0.419343	20.08	20.0833	10 μL human serum per cm2 of nanoparticle surface area	0.136333	0.0102144	Y	TEM	Y			Y						Agarose gel electrophoresis	serum	Human		23	Commercial	Pooled			-30	Vitro			60	37	Centrifugation	3	1D-PAGE	LC-MS/MS	solution digestion	hybrid Orbitrap-Velos mass spectrometer, semiquantitatively using high-resolution label-free shotgun tandem mass spectrometry (LCMS/MS)	77	Y
G30.DDT@HDA, ( 1-dodecanethio, hexadecylamine)	m	Gold	DDT@HDA	Sphere		Synthetic	31.6402	3.75031	43.5822	0.562833	18.93	18.9333	10 μL human serum per cm2 of nanoparticle surface area	0.160667	0.0072188	Y	TEM	Y			Y						Agarose gel electrophoresis	serum	Human		23	Commercial	Pooled			-30	Vitro			60	37	Centrifugation	3	1D-PAGE	LC-MS/MS	solution digestion	hybrid Orbitrap-Velos mass spectrometer, semiquantitatively using high-resolution label-free shotgun tandem mass spectrometry (LCMS/MS)	84	Y
G30.LA	m	Gold	LA	Sphere		Synthetic	31.6402	3.75031	40.0022	0.561915	-32.37	-32.3667	10 μL human serum per cm2 of nanoparticle surface area	0.110889	0.0257171	Y	TEM	Y			Y						Agarose gel electrophoresis	serum	Human		23	Commercial	Pooled			-30	Vitro			60	37	Centrifugation	3	1D-PAGE	LC-MS/MS	solution digestion	hybrid Orbitrap-Velos mass spectrometer, semiquantitatively using high-resolution label-free shotgun tandem mass spectrometry (LCMS/MS)	75	Y
G30.MAA	m	Gold	MAA	Sphere		Synthetic	31.6402	3.75031	38.7711	0.285527	-28.55	-28.55	10 μL human serum per cm2 of nanoparticle surface area	0.189	0.0402754	Y	TEM	Y			Y						Agarose gel electrophoresis	serum	Human		23	Commercial	Pooled			-30	Vitro			60	37	Centrifugation	3	1D-PAGE	LC-MS/MS	solution digestion	hybrid Orbitrap-Velos mass spectrometer, semiquantitatively using high-resolution label-free shotgun tandem mass spectrometry (LCMS/MS)	89	Y
G30.Met-SH	m	Gold	Met-SH	Sphere		Synthetic	31.6402	3.75031	43.5011	1.31861	-30.57	-30.5667	10 μL human serum per cm2 of nanoparticle surface area	0.0911111	0.011182	Y	TEM	Y			Y						Agarose gel electrophoresis	serum	Human		23	Commercial	Pooled			-30	Vitro			60	37	Centrifugation	3	1D-PAGE	LC-MS/MS	solution digestion	hybrid Orbitrap-Velos mass spectrometer, semiquantitatively using high-resolution label-free shotgun tandem mass spectrometry (LCMS/MS)	69	Y
G30.MHDA	m	Gold	MHDA	Sphere		Synthetic	31.6402	3.75031	43.6789	1.19187	-33.48	-33.475	10 μL human serum per cm2 of nanoparticle surface area	0.058	0.00328295	Y	TEM	Y			Y						Agarose gel electrophoresis	serum	Human		23	Commercial	Pooled			-30	Vitro			60	37	Centrifugation	3	1D-PAGE	LC-MS/MS	solution digestion	hybrid Orbitrap-Velos mass spectrometer, semiquantitatively using high-resolution label-free shotgun tandem mass spectrometry (LCMS/MS)	99	Y
G30.mPEG20K-SH (LD)	m	Gold	PEG	Sphere		Synthetic	31.6402	3.75031	81.9411	7.41719	-6.89	-6.89	10 μL human serum per cm2 of nanoparticle surface area	0.0614444	0.0026943	Y	TEM	Y			Y						Agarose gel electrophoresis	serum	Human		23	Commercial	Pooled			-30	Vitro			60	37	Centrifugation	3	1D-PAGE	LC-MS/MS	solution digestion	hybrid Orbitrap-Velos mass spectrometer, semiquantitatively using high-resolution label-free shotgun tandem mass spectrometry (LCMS/MS)	53	Y
G30.MUA	m	Gold	MUA	Sphere		Synthetic	31.6402	3.75031	42.2233	1.01955	-32.67	-32.6667	10 μL human serum per cm2 of nanoparticle surface area	0.0611111	0.00699471	Y	TEM	Y			Y						Agarose gel electrophoresis	serum	Human		23	Commercial	Pooled			-30	Vitro			60	37	Centrifugation	3	1D-PAGE	LC-MS/MS	solution digestion	hybrid Orbitrap-Velos mass spectrometer, semiquantitatively using high-resolution label-free shotgun tandem mass spectrometry (LCMS/MS)	95	Y
G30.MUTA	m	Gold	MUTA	Sphere		Synthetic	31.6402	3.75031	91.8606	22.2939	24.34	24.3417	10 μL human serum per cm2 of nanoparticle surface area	0.386667	0.0410041	Y	TEM	Y			Y						Agarose gel electrophoresis	serum	Human		23	Commercial	Pooled			-30	Vitro			60	37	Centrifugation	3	1D-PAGE	LC-MS/MS	solution digestion	hybrid Orbitrap-Velos mass spectrometer, semiquantitatively using high-resolution label-free shotgun tandem mass spectrometry (LCMS/MS)	85	Y
G30.NT@F127	m	Gold	NT@F127	Sphere		Synthetic	31.6402	3.75031	50.235	1.90105	-4.96	-4.96	10 μL human serum per cm2 of nanoparticle surface area	0.115889	0.0467503	Y	TEM	Y			Y						Agarose gel electrophoresis	serum	Human		23	Commercial	Pooled			-30	Vitro			60	37	Centrifugation	3	1D-PAGE	LC-MS/MS	solution digestion	hybrid Orbitrap-Velos mass spectrometer, semiquantitatively using high-resolution label-free shotgun tandem mass spectrometry (LCMS/MS)	49	Y
G30.PAH-SH	m	Gold	PAH-SH	Sphere		Synthetic	31.6402	3.75031	40.4656	0.896824	16.08	16.075	10 μL human serum per cm2 of nanoparticle surface area	0.229778	0.0174558	Y	TEM	Y			Y						Agarose gel electrophoresis	serum	Human		23	Commercial	Pooled			-30	Vitro			60	37	Centrifugation	3	1D-PAGE	LC-MS/MS	solution digestion	hybrid Orbitrap-Velos mass spectrometer, semiquantitatively using high-resolution label-free shotgun tandem mass spectrometry (LCMS/MS)	92	Y
G30.Thr-SH	m	Gold	Thr-SH	Sphere		Synthetic	31.6402	3.75031	43.5867	0.895104	-27.78	-27.7833	10 μL human serum per cm2 of nanoparticle surface area	0.0813333	0.0220025	Y	TEM	Y			Y						Agarose gel electrophoresis	serum	Human		23	Commercial	Pooled			-30	Vitro			60	37	Centrifugation	3	1D-PAGE	LC-MS/MS	solution digestion	hybrid Orbitrap-Velos mass spectrometer, semiquantitatively using high-resolution label-free shotgun tandem mass spectrometry (LCMS/MS)	47	Y
G30.TP	m	Gold	TP	Sphere		Synthetic	31.6402	3.75031	42.9033	2.72275	-33.97	-33.9667	10 μL human serum per cm2 of nanoparticle surface area	0.0582222	0.0298335	Y	TEM	Y			Y						Agarose gel electrophoresis	serum	Human		23	Commercial	Pooled			-30	Vitro			60	37	Centrifugation	3	1D-PAGE	LC-MS/MS	solution digestion	hybrid Orbitrap-Velos mass spectrometer, semiquantitatively using high-resolution label-free shotgun tandem mass spectrometry (LCMS/MS)	105	Y
G60.AUT	m	Gold	AUT	Sphere		Synthetic	59.3309	6.43786	81.0089	2.08831	19.11	19.1133	10 μL human serum per cm2 of nanoparticle surface area	0.0991111	0.0174494	Y	TEM	Y			Y						Agarose gel electrophoresis	serum	Human		23	Commercial	Pooled			-30	Vitro			60	37	Centrifugation	3	1D-PAGE	LC-MS/MS	solution digestion	hybrid Orbitrap-Velos mass spectrometer, semiquantitatively using high-resolution label-free shotgun tandem mass spectrometry (LCMS/MS)	73	Y
G60.CIT, (citrate)	m	Gold	CIT	Sphere		Synthetic	59.3309	6.43786	71.0333	2.63833	-34.58	-34.5833	10 μL human serum per cm2 of nanoparticle surface area	0.0998889	0.0112365	Y	TEM	Y			Y						Agarose gel electrophoresis	serum	Human		23	Commercial	Pooled			-30	Vitro			60	37	Centrifugation	3	1D-PAGE	LC-MS/MS	solution digestion	hybrid Orbitrap-Velos mass spectrometer, semiquantitatively using high-resolution label-free shotgun tandem mass spectrometry (LCMS/MS)	120	Y
G60.cPEG5K-SH (LD)	m	Gold	PEG	Sphere		Synthetic	59.3309	6.43786	90.2178	2.35855	-19.12	-19.1167	10 μL human serum per cm2 of nanoparticle surface area	0.0504444	0.00798842	Y	TEM	Y			Y						Agarose gel electrophoresis	serum	Human		23	Commercial	Pooled			-30	Vitro			60	37	Centrifugation	3	1D-PAGE	LC-MS/MS	solution digestion	hybrid Orbitrap-Velos mass spectrometer, semiquantitatively using high-resolution label-free shotgun tandem mass spectrometry (LCMS/MS)	63	Y
G60.CTAB( hexadecyltrimethylammonium bromide)	m	Gold	CTAB	Sphere		Synthetic	59.3309	6.43786	67.5878	3.80639	-21.45	-21.45	10 μL human serum per cm2 of nanoparticle surface area	0.0917778	0.0204677	Y	TEM	Y			Y						Agarose gel electrophoresis	serum	Human		23	Commercial	Pooled			-30	Vitro			60	37	Centrifugation	3	1D-PAGE	LC-MS/MS	solution digestion	hybrid Orbitrap-Velos mass spectrometer, semiquantitatively using high-resolution label-free shotgun tandem mass spectrometry (LCMS/MS)	100	Y
G60.CVVIT, ( peptide sequences)	m	Gold	CVVIT	Sphere		Synthetic	59.3309	6.43786	75.8044	4.30612	-36.08	-36.0833	10 μL human serum per cm2 of nanoparticle surface area	0.068	0.0183303	Y	TEM	Y			Y						Agarose gel electrophoresis	serum	Human		23	Commercial	Pooled			-30	Vitro			60	37	Centrifugation	3	1D-PAGE	LC-MS/MS	solution digestion	hybrid Orbitrap-Velos mass spectrometer, semiquantitatively using high-resolution label-free shotgun tandem mass spectrometry (LCMS/MS)	83	Y
G60.DDT@BDHDA, (1-dodecanethiol, benzyldimethylhexadecylammonium bromide)	m	Gold	DDT@BDHDA	Sphere		Synthetic	59.3309	6.43786	75.5956	1.10112	22.78	22.7833	10 μL human serum per cm2 of nanoparticle surface area	0.0918889	0.0180319	Y	TEM	Y			Y						Agarose gel electrophoresis	serum	Human		23	Commercial	Pooled			-30	Vitro			60	37	Centrifugation	3	1D-PAGE	LC-MS/MS	solution digestion	hybrid Orbitrap-Velos mass spectrometer, semiquantitatively using high-resolution label-free shotgun tandem mass spectrometry (LCMS/MS)	74	Y
G60.DDT@DOTAP, (1,2-dioleoyl-3-trimethylammonium propane)	m	Gold	DDT@DOTAP	Sphere		Synthetic	59.3309	6.43786	86.9044	0.723835	25.73	25.7333	10 μL human serum per cm2 of nanoparticle surface area	0.107111	0.00758165	Y	TEM	Y			Y						Agarose gel electrophoresis	serum	Human		23	Commercial	Pooled			-30	Vitro			60	37	Centrifugation	3	1D-PAGE	LC-MS/MS	solution digestion	hybrid Orbitrap-Velos mass spectrometer, semiquantitatively using high-resolution label-free shotgun tandem mass spectrometry (LCMS/MS)	62	Y
G60.DTNB	m	Gold	DTNB	Sphere		Synthetic	59.3309	6.43786	73.95	3.07404	-37.05	-37.05	10 μL human serum per cm2 of nanoparticle surface area	0.091	0.0072111	Y	TEM	Y			Y						Agarose gel electrophoresis	serum	Human		23	Commercial	Pooled			-30	Vitro			60	37	Centrifugation	3	1D-PAGE	LC-MS/MS	solution digestion	hybrid Orbitrap-Velos mass spectrometer, semiquantitatively using high-resolution label-free shotgun tandem mass spectrometry (LCMS/MS)	77	Y
G60.HDA, (hexadecylamine)	m	Gold	HDA	Sphere		Synthetic	59.3309	6.43786	78.4744	1.64793	21.63	21.6333	10 μL human serum per cm2 of nanoparticle surface area	0.0884444	0.00254588	Y	TEM	Y			Y						Agarose gel electrophoresis	serum	Human		23	Commercial	Pooled			-30	Vitro			60	37	Centrifugation	3	1D-PAGE	LC-MS/MS	solution digestion	hybrid Orbitrap-Velos mass spectrometer, semiquantitatively using high-resolution label-free shotgun tandem mass spectrometry (LCMS/MS)	87	Y
G60.MBA	m	Gold	MBA	Sphere		Synthetic	59.3309	6.43786	71.3278	0.792649	-34.72	-34.7167	10 μL human serum per cm2 of nanoparticle surface area	0.0843333	0.00926163	Y	TEM	Y			Y						Agarose gel electrophoresis	serum	Human		23	Commercial	Pooled			-30	Vitro			60	37	Centrifugation	3	1D-PAGE	LC-MS/MS	solution digestion	hybrid Orbitrap-Velos mass spectrometer, semiquantitatively using high-resolution label-free shotgun tandem mass spectrometry (LCMS/MS)	86	Y
G60.MPA	m	Gold	MPA	Sphere		Synthetic	59.3309	6.43786	72.4533	2.54719	-38.62	-38.6167	10 μL human serum per cm2 of nanoparticle surface area	0.0863333	0.0261024	Y	TEM	Y			Y						Agarose gel electrophoresis	serum	Human		23	Commercial	Pooled			-30	Vitro			60	37	Centrifugation	3	1D-PAGE	LC-MS/MS	solution digestion	hybrid Orbitrap-Velos mass spectrometer, semiquantitatively using high-resolution label-free shotgun tandem mass spectrometry (LCMS/MS)	81	Y
G60.mPEG20K-SH	m	Gold	PEG	Sphere		Synthetic	59.3309	6.43786	129.478	2.16803	-0.6	-0.603667	10 μL human serum per cm2 of nanoparticle surface area	0.0223333	0.00290593	Y	TEM	Y			Y						Agarose gel electrophoresis	serum	Human		23	Commercial	Pooled			-30	Vitro			60	37	Centrifugation	3	1D-PAGE	LC-MS/MS	solution digestion	hybrid Orbitrap-Velos mass spectrometer, semiquantitatively using high-resolution label-free shotgun tandem mass spectrometry (LCMS/MS)	43	Y
G60.mPEG5K-SH	m	Gold	PEG	Sphere		Synthetic	59.3309	6.43786	101.318	2.66067	-3.1	-3.09833	10 μL human serum per cm2 of nanoparticle surface area	0.0395556	0.00386341	Y	TEM	Y			Y						Agarose gel electrophoresis	serum	Human		23	Commercial	Pooled			-30	Vitro			60	37	Centrifugation	3	1D-PAGE	LC-MS/MS	solution digestion	hybrid Orbitrap-Velos mass spectrometer, semiquantitatively using high-resolution label-free shotgun tandem mass spectrometry (LCMS/MS)	53	Y
G60.MUTA	m	Gold	MUTA	Sphere		Synthetic	59.3309	6.43786	83.8924	6.01004	24.14	24.1361	10 μL human serum per cm2 of nanoparticle surface area	0.201787	0.0289255	Y	TEM	Y			Y						Agarose gel electrophoresis	serum	Human		23	Commercial	Pooled			-30	Vitro			60	37	Centrifugation	3	1D-PAGE	LC-MS/MS	solution digestion	hybrid Orbitrap-Velos mass spectrometer, semiquantitatively using high-resolution label-free shotgun tandem mass spectrometry (LCMS/MS)	82	Y
G60.nPEG5K-SH	m	Gold	PEG	Sphere		Synthetic	59.3309	6.43786	114.393	9.9191	9.82	9.815	10 μL human serum per cm2 of nanoparticle surface area	0.134889	0.0596437	Y	TEM	Y			Y						Agarose gel electrophoresis	serum	Human		23	Commercial	Pooled			-30	Vitro			60	37	Centrifugation	3	1D-PAGE	LC-MS/MS	solution digestion	hybrid Orbitrap-Velos mass spectrometer, semiquantitatively using high-resolution label-free shotgun tandem mass spectrometry (LCMS/MS)	55	Y
G60.NT@PSMA-AP, (Poly(styrene-co-maleic-anhydride))	m	Gold	NT@PSMA-AP	Sphere		Synthetic	59.3309	6.43786	75.365	3.49546	-41.68	-41.675	10 μL human serum per cm2 of nanoparticle surface area	0.0548333	0.0101352	Y	TEM	Y			Y						Agarose gel electrophoresis	serum	Human		23	Commercial	Pooled			-30	Vitro			60	37	Centrifugation	3	1D-PAGE	LC-MS/MS	solution digestion	hybrid Orbitrap-Velos mass spectrometer, semiquantitatively using high-resolution label-free shotgun tandem mass spectrometry (LCMS/MS)	61	Y
G60.NT@PVA, (Polyvinyl alcohols)	m	Gold	PVA	Sphere		Synthetic	59.3309	6.43786	104.262	9.13854	-2.31	-2.30667	10 μL human serum per cm2 of nanoparticle surface area	0.0451111	0.0181853	Y	TEM	Y			Y						Agarose gel electrophoresis	serum	Human		23	Commercial	Pooled			-30	Vitro			60	37	Centrifugation	3	1D-PAGE	LC-MS/MS	solution digestion	hybrid Orbitrap-Velos mass spectrometer, semiquantitatively using high-resolution label-free shotgun tandem mass spectrometry (LCMS/MS)	41	Y
G60.ODA, (octadecylamine)	m	Gold	ODA	Sphere		Synthetic	59.3309	6.43786	75.3656	6.03561	22.63	22.6333	10 μL human serum per cm2 of nanoparticle surface area	0.106	0.0150702	Y	TEM	Y			Y						Agarose gel electrophoresis	serum	Human		23	Commercial	Pooled			-30	Vitro			60	37	Centrifugation	3	1D-PAGE	LC-MS/MS	solution digestion	hybrid Orbitrap-Velos mass spectrometer, semiquantitatively using high-resolution label-free shotgun tandem mass spectrometry (LCMS/MS)	78	Y
G60.Phe-SH	m	Gold	Phe-SH	Sphere		Synthetic	59.3309	6.43786	77.3011	4.17697	-28.83	-28.8317	10 μL human serum per cm2 of nanoparticle surface area	0.0997778	0.00134715	Y	TEM	Y			Y						Agarose gel electrophoresis	serum	Human		23	Commercial	Pooled			-30	Vitro			60	37	Centrifugation	3	1D-PAGE	LC-MS/MS	solution digestion	hybrid Orbitrap-Velos mass spectrometer, semiquantitatively using high-resolution label-free shotgun tandem mass spectrometry (LCMS/MS)	55	Y
G60.PVA, (Polyvinyl alcohols)	m	Gold	PVA	Sphere		Synthetic	59.3309	6.43786	95.3667	3.57728	-7.62	-7.62167	10 μL human serum per cm2 of nanoparticle surface area	0.0573333	0.0153876	Y	TEM	Y			Y						Agarose gel electrophoresis	serum	Human		23	Commercial	Pooled			-30	Vitro			60	37	Centrifugation	3	1D-PAGE	LC-MS/MS	solution digestion	hybrid Orbitrap-Velos mass spectrometer, semiquantitatively using high-resolution label-free shotgun tandem mass spectrometry (LCMS/MS)	62	Y
G60.Ser-SH	m	Gold	Ser-SH	Sphere		Synthetic	59.3309	6.43786	76.5022	5.3876	-34.23	-34.2333	10 μL human serum per cm2 of nanoparticle surface area	0.0953333	0.0123333	Y	TEM	Y			Y						Agarose gel electrophoresis	serum	Human		23	Commercial	Pooled			-30	Vitro			60	37	Centrifugation	3	1D-PAGE	LC-MS/MS	solution digestion	hybrid Orbitrap-Velos mass spectrometer, semiquantitatively using high-resolution label-free shotgun tandem mass spectrometry (LCMS/MS)	88	Y
G60.SPP	m	Gold	SPP	Sphere		Synthetic	59.3309	6.43786	73.0556	3.64398	-30.7	-30.7	10 μL human serum per cm2 of nanoparticle surface area	0.103667	0.0185233	Y	TEM	Y			Y						Agarose gel electrophoresis	serum	Human		23	Commercial	Pooled			-30	Vitro			60	37	Centrifugation	3	1D-PAGE	LC-MS/MS	solution digestion	hybrid Orbitrap-Velos mass spectrometer, semiquantitatively using high-resolution label-free shotgun tandem mass spectrometry (LCMS/MS)	66	Y
G60.Trp-SH	m	Gold	Trp-SH	Sphere		Synthetic	59.3309	6.43786	76.5289	4.06495	-33.47	-33.4667	10 μL human serum per cm2 of nanoparticle surface area	0.108222	0.00915504	Y	TEM	Y			Y						Agarose gel electrophoresis	serum	Human		23	Commercial	Pooled			-30	Vitro			60	37	Centrifugation	3	1D-PAGE	LC-MS/MS	solution digestion	hybrid Orbitrap-Velos mass spectrometer, semiquantitatively using high-resolution label-free shotgun tandem mass spectrometry (LCMS/MS)	72	Y
S40.AUT	m	Silver	AUT	Sphere		Synthetic	38.359	2.526					10 μL human serum per cm2 of nanoparticle surface area				TEM										Agarose gel electrophoresis	serum	Human		23	Commercial	Pooled			-30	Vitro			60	37	Centrifugation	3	1D-PAGE	LC-MS/MS	solution digestion	hybrid Orbitrap-Velos mass spectrometer, semiquantitatively using high-resolution label-free shotgun tandem mass spectrometry (LCMS/MS)	95
S40.CIT, (citrate)	m	Silver	CIT	Sphere		Synthetic	38.359	2.526					10 μL human serum per cm2 of nanoparticle surface area				TEM										Agarose gel electrophoresis	serum	Human		23	Commercial	Pooled			-30	Vitro			60	37	Centrifugation	3	1D-PAGE	LC-MS/MS	solution digestion	hybrid Orbitrap-Velos mass spectrometer, semiquantitatively using high-resolution label-free shotgun tandem mass spectrometry (LCMS/MS)	122
S40.cPEG5K-SH	m	Silver	PEG	Sphere		Synthetic	38.359	2.526					10 μL human serum per cm2 of nanoparticle surface area				TEM										Agarose gel electrophoresis	serum	Human		23	Commercial	Pooled			-30	Vitro			60	37	Centrifugation	3	1D-PAGE	LC-MS/MS	solution digestion	hybrid Orbitrap-Velos mass spectrometer, semiquantitatively using high-resolution label-free shotgun tandem mass spectrometry (LCMS/MS)	87
S40.DDT@DOTAP, (1-dodecanethio, 1,2-dioleoyl-3-trimethylammonium propane)	m	Silver	DDT@DOTAP	Sphere		Synthetic	38.359	2.526					10 μL human serum per cm2 of nanoparticle surface area				TEM										Agarose gel electrophoresis	serum	Human		23	Commercial	Pooled			-30	Vitro			60	37	Centrifugation	3	1D-PAGE	LC-MS/MS	solution digestion	hybrid Orbitrap-Velos mass spectrometer, semiquantitatively using high-resolution label-free shotgun tandem mass spectrometry (LCMS/MS)	105
S40.HDA, (hexadecylamine)	m	Silver	HDA	Sphere		Synthetic	38.359	2.526					10 μL human serum per cm2 of nanoparticle surface area				TEM										Agarose gel electrophoresis	serum	Human		23	Commercial	Pooled			-30	Vitro			60	37	Centrifugation	3	1D-PAGE	LC-MS/MS	solution digestion	hybrid Orbitrap-Velos mass spectrometer, semiquantitatively using high-resolution label-free shotgun tandem mass spectrometry (LCMS/MS)	116
S40.LA	m	Silver	LA	Sphere		Synthetic	38.359	2.526					10 μL human serum per cm2 of nanoparticle surface area				TEM										Agarose gel electrophoresis	serum	Human		23	Commercial	Pooled			-30	Vitro			60	37	Centrifugation	3	1D-PAGE	LC-MS/MS	solution digestion	hybrid Orbitrap-Velos mass spectrometer, semiquantitatively using high-resolution label-free shotgun tandem mass spectrometry (LCMS/MS)	85
S40.MAA	m	Silver	MAA	Sphere		Synthetic	38.359	2.526					10 μL human serum per cm2 of nanoparticle surface area				TEM										Agarose gel electrophoresis	serum	Human		23	Commercial	Pooled			-30	Vitro			60	37	Centrifugation	3	1D-PAGE	LC-MS/MS	solution digestion	hybrid Orbitrap-Velos mass spectrometer, semiquantitatively using high-resolution label-free shotgun tandem mass spectrometry (LCMS/MS)	126
S40.MBA	m	Silver	MBA	Sphere		Synthetic	38.359	2.526					10 μL human serum per cm2 of nanoparticle surface area				TEM										Agarose gel electrophoresis	serum	Human		23	Commercial	Pooled			-30	Vitro			60	37	Centrifugation	3	1D-PAGE	LC-MS/MS	solution digestion	hybrid Orbitrap-Velos mass spectrometer, semiquantitatively using high-resolution label-free shotgun tandem mass spectrometry (LCMS/MS)	100
S40.MES	m	Silver	MES	Sphere		Synthetic	38.359	2.526					10 μL human serum per cm2 of nanoparticle surface area				TEM										Agarose gel electrophoresis	serum	Human		23	Commercial	Pooled			-30	Vitro			60	37	Centrifugation	3	1D-PAGE	LC-MS/MS	solution digestion	hybrid Orbitrap-Velos mass spectrometer, semiquantitatively using high-resolution label-free shotgun tandem mass spectrometry (LCMS/MS)	131
S40.MHDA	m	Silver	MHDA	Sphere		Synthetic	38.359	2.526					10 μL human serum per cm2 of nanoparticle surface area				TEM										Agarose gel electrophoresis	serum	Human		23	Commercial	Pooled			-30	Vitro			60	37	Centrifugation	3	1D-PAGE	LC-MS/MS	solution digestion	hybrid Orbitrap-Velos mass spectrometer, semiquantitatively using high-resolution label-free shotgun tandem mass spectrometry (LCMS/MS)	42
S40.mPEG5K-SH	m	Silver	PEG	Sphere		Synthetic	38.359	2.526					10 μL human serum per cm2 of nanoparticle surface area				TEM										Agarose gel electrophoresis	serum	Human		23	Commercial	Pooled			-30	Vitro			60	37	Centrifugation	3	1D-PAGE	LC-MS/MS	solution digestion	hybrid Orbitrap-Velos mass spectrometer, semiquantitatively using high-resolution label-free shotgun tandem mass spectrometry (LCMS/MS)	77
S40.MUTA	m	Silver	MUTA	Sphere		Synthetic	38.359	2.526					10 μL human serum per cm2 of nanoparticle surface area				TEM										Agarose gel electrophoresis	serum	Human		23	Commercial	Pooled			-30	Vitro			60	37	Centrifugation	3	1D-PAGE	LC-MS/MS	solution digestion	hybrid Orbitrap-Velos mass spectrometer, semiquantitatively using high-resolution label-free shotgun tandem mass spectrometry (LCMS/MS)	95
S40.nPEG5K-SH	m	Silver	PEG	Sphere		Synthetic	38.359	2.526					10 μL human serum per cm2 of nanoparticle surface area				TEM										Agarose gel electrophoresis	serum	Human		23	Commercial	Pooled			-30	Vitro			60	37	Centrifugation	3	1D-PAGE	LC-MS/MS	solution digestion	hybrid Orbitrap-Velos mass spectrometer, semiquantitatively using high-resolution label-free shotgun tandem mass spectrometry (LCMS/MS)	86
S40.PLL-SH, (poly-Llysine )	m	Silver	PLL-SH	Sphere		Synthetic	38.359	2.526					10 μL human serum per cm2 of nanoparticle surface area				TEM										Agarose gel electrophoresis	serum	Human		23	Commercial	Pooled			-30	Vitro			60	37	Centrifugation	3	1D-PAGE	LC-MS/MS	solution digestion	hybrid Orbitrap-Velos mass spectrometer, semiquantitatively using high-resolution label-free shotgun tandem mass spectrometry (LCMS/MS)	104
S40.PVA, (Polyvinyl alcohols)	m	Silver	PVA	Sphere		Synthetic	38.359	2.526					10 μL human serum per cm2 of nanoparticle surface area				TEM										Agarose gel electrophoresis	serum	Human		23	Commercial	Pooled			-30	Vitro			60	37	Centrifugation	3	1D-PAGE	LC-MS/MS	solution digestion	hybrid Orbitrap-Velos mass spectrometer, semiquantitatively using high-resolution label-free shotgun tandem mass spectrometry (LCMS/MS)	120
S40.SA	m	Silver	SA	Sphere		Synthetic	38.359	2.526					10 μL human serum per cm2 of nanoparticle surface area				TEM										Agarose gel electrophoresis	serum	Human		23	Commercial	Pooled			-30	Vitro			60	37	Centrifugation	3	1D-PAGE	LC-MS/MS	solution digestion	hybrid Orbitrap-Velos mass spectrometer, semiquantitatively using high-resolution label-free shotgun tandem mass spectrometry (LCMS/MS)	90
Gold nanorod coated with CTAB (cetyltrimethyl ammonium bromide)	m	gold	CTAB	rod		Synthetic	71.75×18.01	9.07 × 1.95	93.8	0.8			0.5 mg/mL			Y	Y	Y			Y							Plasma	Human	K2EDTA	20	Isolation		Healthy		-80	Vitro			60	37	Centrifugation	3	1D-PAGE	LC-MS/MS	gel digestion	Q-Exactive mass spectrometer coupled online to an Easy-nLC	Top 20 most abundant corona proteins	Y
Gold nanorod coated with PDDAC(diallyldimethyl ammonium chloride)	m	gold		rod		Synthetic	74.18×17.69	7.03 × 2.23	127.3	0.6			0.5 mg/mL			Y	Y	Y			Y							Plasma	Human	K2EDTA	20	Isolation		Healthy		-80	Vitro			60	37	Centrifugation	3	1D-PAGE	LC-MS/MS	gel digestion	Q-Exactive mass spectrometer coupled online to an Easy-nLC	Top 20 most abundant corona proteins	Y
Gold nanorod coated with PEI (polyethyleneimine)	m	gold	PEI	rod		Synthetic	68.17×18.61	10.22 × 2.42	107	0.9			0.5 mg/mL			Y	Y	Y			Y							Plasma	Human	K2EDTA	20	Isolation		Healthy		-80	Vitro			60	37	Centrifugation	3	1D-PAGE	LC-MS/MS	gel digestion	Q-Exactive mass spectrometer coupled online to an Easy-nLC	Top 20 most abundant proteins	Y
Gold nanorod coated with PSS (polystyrene sulfonate)	m	gold		rod		Synthetic	64.62×16.32	15.56 × 3.01	60.2	1			0.5 mg/mL			Y	Y	Y			Y							Plasma	Human	K2EDTA	20	Isolation		Healthy		-80	Vitro			60	37	Centrifugation	3	1D-PAGE	LC-MS/MS	gel digestion	Q-Exactive mass spectrometer coupled online to an Easy-nLC	Top 20 most abundant proteins	Y
Gold nanorod coated with PEG-NH2	m	gold	PEG	rod		Synthetic	71.96×17.44	9.35 × 3.81	54.8	0.4			0.5 mg/mL			Y	Y	Y			Y							Plasma	Human	K2EDTA	20	Isolation		Healthy		-80	Vitro			60	37	Centrifugation	3	1D-PAGE	LC-MS/MS	gel digestion	Q-Exactive mass spectrometer coupled online to an Easy-nLC	Top 20 most abundant proteins	Y
Gold nanorod coated with PEG-COOH	m	gold	PEG	rod		Synthetic	72.48×18.87	11.59 × 3.69	53.2	2.5			0.5 mg/mL			Y	Y	Y			Y							Plasma	Human	K2EDTA	20	Isolation		Healthy		-80	Vitro			60	37	Centrifugation	3	1D-PAGE	LC-MS/MS	gel digestion	Q-Exactive mass spectrometer coupled online to an Easy-nLC	Top 20 most abundant proteins	Y
Gold nanorod coated with PEG-OCH3	m	gold	PEG	rod		Synthetic	70.36×19.31	5.48 × 3.63	53.7	1.1			0.5 mg/mL			Y	Y	Y			Y							Plasma	Human	K2EDTA	20	Isolation		Healthy		-80	Vitro			60	37	Centrifugation	3	1D-PAGE	LC-MS/MS	gel digestion	Q-Exactive mass spectrometer coupled online to an Easy-nLC	Top 20 most abundant proteins	Y
Polystyrene NPs coated with PEG	p	polystyrene	PEG	Sphere		synthetic			80.77	1.73	2.11	0.08	4mg/ml(Vitro),100 µL of 100 mg/mL injected(Vivo)	0.15		Y	TEM	Y										Plasma	Human	1 heparin sodium	90 (vitro), 100 (vivo)	Isolation					Vivo&Vitro	ND, NA	NA, male Kuing mice	60 (Vitro) 10 (Vivo)	37	Sepharose Column		1D-PAGE (vivo, vitro)	LC-MS/MS	gel digestion	HPLC (Easy nLC1000, Thermo Scientific) separation and proteomic mass spectrometry (Q-Exactive HF,	43 (vitro (1h)), 22 aboundant protein (vivo)	Y
Polystyrene NPs coated with LT7 (CHAIYPRH peptide)	p	polystyrene	EDTA	Sphere		synthetic			89.5	5.87	16.2	0.53	4mg/ml(Vitro),100 µL of 100 mg/mL injected(Vivo)	0.12		Y	TEM	Y										Plasma	Human	1 heparin sodium	90 (vitro), 100 (vivo)	Isolation					Vivo&Vitro	ND, NA	NA, male Kuing mice	60 (Vitro) 10 (Vivo)	37	Sepharose Column		1D-PAGE (vivo, vitro)	LC-MS/MS	gel digestion	HPLC (Easy nLC1000, Thermo Scientific) separation and proteomic mass spectrometry (Q-Exactive HF,	41 (vitro (1h)),22 aboundant protein (vivo)	Y
Polystyrene NPs coated with DT7 (hrpyiahc)	p	polystyrene		Sphere		synthetic			83.61	8.96	17.1	0.4	4mg/ml(Vitro),100 µL of 100 mg/mL injected(Vivo)	0.15		Y	TEM	Y										Plasma	Human	1 heparin sodium	90 (vitro), 100 (vivo)	Isolation					Vivo&Vitro	ND, NA	NA, male Kuing mice	60 (Vitro) 10 (Vivo)	37	Sepharose Column		1D-PAGE (vivo, vitro)	LC-MS/MS	gel digestion	HPLC (Easy nLC1000, Thermo Scientific) separation and proteomic mass spectrometry (Q-Exactive HF,	43 (vitro (1h)),22 aboundant protein (vivo)	Y
Polystyrene NPs coated with Tf (Transferrin)	p	polystyrene		Sphere		synthetic			92.47	8.88	1.25	0.2	4mg/ml(Vitro),100 µL of 100 mg/mL injected(Vivo)	0.15		Y	TEM	Y										Plasma	Human	1 heparin sodium	90 (vitro), 100 (vivo)	Isolation					Vivo&Vitro	ND, NA	NA, male Kuing mice	60 (Vitro) 10 (Vivo)	37	Sepharose Column		1D-PAGE (vivo, vitro)	LC-MS/MS	gel digestion	HPLC (Easy nLC1000, Thermo Scientific) separation and proteomic mass spectrometry (Q-Exactive HF,	41 (vitro (1h)), 22 aboundant protein (vivo)	Y
SPIONs coated with Polyacrylic acid (10-PAA)	mox	SPION	Polyacrylic acid (PAA)	Sphere		Synthetic	8.6	2.1	19		-45.02	0.74	1 μM			Y	TEM	Y										Serum	Human		20	Commercial	Pooled				Vitro			120	37	flow field-flow fractionation, ultracentrifugation	1	1D-PAGE	LC-MS/MS	solution digestion	2D MUDPIT LC-nano-MS/ MS analysis or 1D nano-LC-ESIMS
SPIONs coated with azaleic acid (10-AZA)	mox	SPION	azaleic acid (AZA)	Sphere		Synthetic	12	1.4	14		-36.13	0.5	1 μM			Y	TEM	Y										Serum	Human		20	Commercial	Pooled				Vitro			120	37	flow field-flow fractionation, ultracentrifugation	1	1D-PAGE	LC-MS/MS	solution digestion	2D MUDPIT LC-nano-MS/ MS analysis or 1D nano-LC-ESIMS
Au star-shaped NPs conjugated to Abs (monoclonal antibodies) selected for Zika virus	m	gold	PEG	star	F	Synthetic	14.5	3.1	71.6	6.2	-30.1	1.5				Y	Y	Y			LSPR						Agarose gel electrophoresis	Serum	human		100						Vitro			60		Centrifugation	3						Y
SiO2	mox	Si		Sphere	F	Commercial			49		-20		0.1 mg/mL	0.02		Y		Y										cMEM+10 FBS	Fetal bovine		10	Commercial					Vitro			60	37	Centrifugation	3	1D-PAGE	LC-MS/MS	gel digestion	LC MS/MS using an HPLC interfaced with an LTQ Orbitrap	bands of interest were excised from gels and identified 26	Y
DC-Chol−DOPE NPs cationic lipid 3β-[N-(N′,N′-dimethylaminoethane)-carbamoyl] (DC-Chol) and the zwitterionic lipid dioleoylphosphatidylethanolamine (DOPE),	LP	Liposome		Sphere	F	synthetic			130		55			0.2		Y		Y										Plasma	Human		50	Isolation	Pool			-80	Vitro			1 30 60	37	Centrifugation	3	1D-PAGE	LC-MS/MS	gel digestion	Mass spectrometry detection was performed by an LTQ-Orbitrap XL instrument with a nanospray source	160 (1) 200 (30) 134 (60)	Y
Magnetic nanocomposite (MNCs)⊕	mox,coreshell Si	Magnetic		Sphere	F	Synthetic	120		254.5	2.5	32	0.3	1 mg/ml	0.184		Y	TEM	Y										DMEM + FBS	Fetal Bovine		10,50,100						Vitro			60	25	Centrifugation	3	1D-PAGE	LC-MS/MS	gel digestion	LC/tandem MS (LC−MS/MS) using ESIQUAD-TOF	80 (100)
MNCs⊖, (Magnetic nanocomposite)	mox,coreshell Si	Magnetic	poly(ethyleneimine) (PEI)	Sphere	F	Synthetic	120		217.1	2.2	-29.5	0.3	1 mg/ml	0.116		Y	TEM	Y										DMEM + FBS	Fetal Bovine		10,50,100						Vitro			60	37	Centrifugation	3	1D-PAGE	LC-MS/MS	gel digestion	LC/tandem MS (LC−MS/MS) using ESIQUAD-TOF	76 (100)
MNP-COOH (Magnetic nanoparticle)	mox	Magnetic		Sphere		Commercial			44.92	8.3	-38.1	2.7	0.05 mg/mL			Y		Y										Urine	Rat			Isolation	Individual		Adult Sprague−Dawley male (6−8 weeks, 280−320 g)	-80	Vitro			10	RT	Centrifugation		1D-PAGE					Y
MNP-NH2, (Magnetic nanoparticle)	mox	Magnetic		Sphere		Commercial			42.2	8.6	17.4	3.9	0.05 mg/mL			Y		Y										Urine	Rat			Isolation	Individual		Adult Sprague−Dawley male (6−8 weeks, 280−320 g)	-80	Vitro			10	RT	Centrifugation		1D-PAGE					Y
MNP-dextran, (Magnetic nanoparticle)	mox	Magnetic	dextran	Sphere		synthetic			84.37	23.3	-16.5	4.4	0.1 mg/mL			Y		Y										Urine	Rat			Isolation	Individual		Adult Sprague−Dawley male (6−8 weeks, 280−320 g)	-80	Vitro			10	RT	Centrifugation		1D-PAGE					Y
Au-PEG	m	gold	PEG	Sphere		Synthetic	5.1	1.1					0.75 mg/mL				TEM				Y							DMEM + 10 FBS	Fetal Bovine		10	Commercial					Vitro			60	37	Centrifugation		1D-PAGE					Y
Au-PEG	m	gold	PEG	Sphere		Synthetic	20.5	1.9					0.75 mg/mL				TEM				Y							DMEM + 10 FBS	Fetal Bovine		10	Commercial					Vitro			60	37	Centrifugation		1D-PAGE					Y
Au-PEG	m	gold	PEG	Sphere		Synthetic	50.7	5.6					0.75 mg/mL				TEM				Y							DMEM + 10 FBS	Fetal Bovine		10	Commercial					Vitro			60	37	Centrifugation		1D-PAGE					Y
DOTAP-DNA (1,2-dioleoyl-3-trimethylammonium propane) lipoplex	LP	lipoplex		Sphere		Synthetic			223.5	19.4	49.5	0.9	Identical volumes of HP and DOTAP/DNA lipoplexes (200 μL) were mixed			Y	TEM	Y										Plasma	Human		2.5, 5, 10, 20, 50, 80	Isolation	Pooled	healthy	between 20 and 40 years	-80	Vitro			60		Centrifugation	3	1D-PAGE	LC-MS/MS	solution digestion	Dionex Ultimate 3000 NanoLC system. Mass spectrometry detection was done by an LTQ-Orbitrap XL instrument with a nanospray source, operated in positive ion mode	Most Abundant Plasma Proteins. 17 (10,50)	Y
Liposomes	LP	Liposome		Sphere		Synthetic			165.8	1.09	-34		50 mg/kg body weight	0.06		Y	Cryo-EM analysis	Y					Y					Blood	BALB/C mice	EDTA	100	Isolation	Pooled	Healthy			Vivo		Healthy BALB/c mice/ 3	10,60	37	Centrifugation	3	1D-PAGE	LC-MS/MS	gel digestion	NanoAcquity UPLC system coupled to a Synapt HDMS (G1) ESI mass spectrometer	38 (10), 54 (60)	Y
leukosomes	LP	Liposome		Sphere		Synthetic			173.2	0.83	-40		50 mg/kg body weight	0.08		Y	Cryo-EM analysis	Y					Y					Blood	BALB/C mice	EDTA	100	Isolation	Pooled	Healthy			Vivo		Healthy BALB/c mice/ 3	10,60	37	Centrifugation	3	1D-PAGE	LC-MS/MS	gel digestion	NanoAcquity UPLC system coupled to a Synapt HDMS (G1) ESI mass spectrometer	35 (10), 38 (60)	Y
Au NPs-PEG2K-RGD0 (peptide)	m	gold	PEG	Sphere		Synthetic	45		59.8	4.6	-15.6	1	0.1 mg/mL	0.208		Y	Y	Y			Y							RPMI +10 FBS	Fetal Bovine		10	Commercial					Vitro			240	37	Centrifugation	3	1D-PAGE					Y
Au NPs-PEG2K-RGD25(peptide)	m	gold	PEG	Sphere		Synthetic	45		61.8	11.6	-17	1.5	0.1 mg/mL	0.245		Y	Y	Y			Y							RPMI +10 FBS	Fetal Bovine		10	Commercial					Vitro			240	37	Centrifugation	3	1D-PAGE					Y
Au NPs-PEG2K-RGD50(peptide)	m	gold	PEG	Sphere		Synthetic	45		63	12.9	-19.6	1.4	0.1 mg/mL	0.245		Y	Y	Y			Y							RPMI +10 FBS	Fetal Bovine		10	Commercial					Vitro			240	37	Centrifugation	3	1D-PAGE					Y
Au NPs-PEG2K-RGD75(peptide)	m	gold	PEG	Sphere		Synthetic	45		60.9	5.6	-19.7	0.6	0.1 mg/mL	0.241		Y	Y	Y			Y							RPMI +10 FBS	Fetal Bovine		10	Commercial					Vitro			240	37	Centrifugation	3	1D-PAGE					Y
Au NPs-PEG2K-RGD100(peptide)	m	gold	PEG	Sphere		Synthetic	45		57.4	3.4	-25.4	1.1	0.1 mg/mL	0.216		Y	Y	Y			Y							RPMI +10 FBS	Fetal Bovine		10	Commercial					Vitro			240	37	Centrifugation	3	1D-PAGE					Y
Au NPs-PEG5K-RGD0(peptide)	m	gold	PEG	Sphere		Synthetic	45		51.2	6.6	-12.9	1.2	0.1 mg/mL	0.21		Y	Y	Y			Y							RPMI +10 FBS	Fetal Bovine		10	Commercial					Vitro			240	37	Centrifugation	3	1D-PAGE					Y
Au NPs-PEG5K-RGD25(peptide)	m	gold	PEG	Sphere		Synthetic	45		52.7	7.4	-10.6	0.4	0.1 mg/mL	0.136		Y	Y	Y			Y							RPMI +10 FBS	Fetal Bovine		10	Commercial					Vitro			240	37	Centrifugation	3	1D-PAGE					Y
Au NPs-PEG5K-RGD50(peptide)	m	gold	PEG	Sphere		Synthetic	45		65.7	9.5	-8.9	0.1	0.1 mg/mL	0.323		Y	Y	Y			Y							RPMI +10 FBS	Fetal Bovine		10	Commercial					Vitro			240	37	Centrifugation	3	1D-PAGE					Y
Au NPs-PEG5K-RGD75(peptide)	m	gold	PEG	Sphere		Synthetic	45		64.9	0.1	-10.4	0.7	0.1 mg/mL	0.144		Y	Y	Y			Y							RPMI +10 FBS	Fetal Bovine		10	Commercial					Vitro			240	37	Centrifugation	3	1D-PAGE					Y
Au NPs-PEG5K-RGD100(peptide)	m	gold	PEG	Sphere		Synthetic	45		65.6	3.6	-8.6	1.6	0.1 mg/mL	0.275		Y	Y	Y			Y							RPMI +10 FBS	Fetal Bovine		10	Commercial					Vitro			240	37	Centrifugation	3	1D-PAGE					Y
Au NPs-PEG10K-RGD0(peptide)	m	gold	PEG	Sphere		Synthetic	45		58.8	8.6	-10.7	0.6	0.1 mg/mL	0.141		Y	Y	Y			Y							RPMI +10 FBS	Fetal Bovine		10	Commercial					Vitro			240	37	Centrifugation	3	1D-PAGE					Y
Au NPs-PEG10K-RGD25(peptide)	m	gold	PEG	Sphere		Synthetic	45		65.1	0.4	-11.6	0.4	0.1 mg/mL	0.23		Y	Y	Y			Y							RPMI +10 FBS	Fetal Bovine		10	Commercial					Vitro			240	37	Centrifugation	3	1D-PAGE					Y
Au NPs-PEG10K-RGD50(peptide)	m	gold	PEG	Sphere		Synthetic	45		63	0.6	-11.9	0.7	0.1 mg/mL	0.207		Y	Y	Y			Y							RPMI +10 FBS	Fetal Bovine		10	Commercial					Vitro			240	37	Centrifugation	3	1D-PAGE					Y
Au NPs-PEG10K-RGD75(peptide)	m	gold	PEG	Sphere		Synthetic	45		57	13.6	-15.3	0.2	0.1 mg/mL	0.217		Y	Y	Y			Y							RPMI +10 FBS	Fetal Bovine		10	Commercial					Vitro			240	37	Centrifugation	3	1D-PAGE					Y
Au NPs-PEG10K-RGD100(peptide)	m	gold	PEG	Sphere		Synthetic	45		59.3	7.9	-8.6	1.5	0.1 mg/mL	0.23		Y	Y	Y			Y							RPMI +10 FBS	Fetal Bovine		10	Commercial					Vitro			240	37	Centrifugation	3	1D-PAGE					Y
Au NPs-PEG20K-RGD0(peptide)	m	gold	PEG	Sphere		Synthetic	45		68.4	10	-11.4	0.9	0.1 mg/mL	0.271		Y	Y	Y			Y							RPMI +10 FBS	Fetal Bovine		10	Commercial					Vitro			240	37	Centrifugation	3	1D-PAGE					Y
Au NPs-PEG20K-RGD25(peptide)	m	gold	PEG	Sphere		Synthetic	45		54.4	5.2	-13.2	2.6	0.1 mg/mL	0.197		Y	Y	Y			Y							RPMI +10 FBS	Fetal Bovine		10	Commercial					Vitro			240	37	Centrifugation	3	1D-PAGE					Y
Au NPs-PEG20K-RGD50(peptide)	m	gold	PEG	Sphere		Synthetic	45		58.1	12	-13.8	2	0.1 mg/mL	0.263		Y	Y	Y			Y							RPMI +10 FBS	Fetal Bovine		10	Commercial					Vitro			240	37	Centrifugation	3	1D-PAGE					Y
Au NPs-PEG20K-RGD75(peptide)	m	gold	PEG	Sphere		Synthetic	45		53.9	6.3	-5.4	0.8	0.1 mg/mL	0.169		Y	Y	Y			Y							RPMI +10 FBS	Fetal Bovine		10	Commercial					Vitro			240	37	Centrifugation	3	1D-PAGE					Y
Au NPs-PEG20K-RGD100(peptide)	m	gold	PEG	Sphere		Synthetic	45		52.1	12.8	-15.3	2.9	0.1 mg/mL	0.158		Y	Y	Y			Y							RPMI +10 FBS	Fetal Bovine		10	Commercial					Vitro			240	37	Centrifugation	3	1D-PAGE					Y
Nanodiamonds (NDs) with different sizes: ND30	carbon	carbon	PEG	diamonds		Synthetic	29	13								Y	STEM	Y				FTIR			TGA			Serum, Plasma	Fetal Bovine, Human	EDTA	10,55	Commercial, Isolation	NA, Individual	NA, Healthy	three volunteers from authors	-80	Vtro	3		60	37	Centrifugation	3	1D-PAGE	LC-MS/MS	gel digestion	Tandem LC-MS/MS, TripleTOF 5600+ system with NanoSpray III source and heated interface (SCIEX, Framingham, MA, USA), label-free quantification		Y
ND30-PG-l (polyglycerol)	carbon	carbon	PEG	diamonds		Synthetic										Y		Y				FTIR			TGA			Serum, Plasma	Fetal Bovine, Human	EDTA	10,55	Commercial, Isolation	NA, Individual	NA, Healthy	three volunteers from authors	-80	Vtro	3		60	37	Centrifugation	3	1D-PAGE	LC-MS/MS	gel digestion	Tandem LC-MS/MS, TripleTOF 5600+ system with NanoSpray III source and heated interface (SCIEX, Framingham, MA, USA), label-free quantification		Y
ND30-PG-m	carbon	carbon	PEG	diamonds		Synthetic										Y		Y				FTIR			TGA			Serum, Plasma	Fetal Bovine, Human	EDTA	10,55	Commercial, Isolation	NA, Individual	NA, Healthy	three volunteers from authors	-80	Vtro	3		60	37	Centrifugation	3	1D-PAGE	LC-MS/MS	gel digestion	Tandem LC-MS/MS, TripleTOF 5600+ system with NanoSpray III source and heated interface (SCIEX, Framingham, MA, USA), label-free quantification		Y
ND30-PG-h	carbon	carbon	PEG	diamonds		Synthetic										Y		Y				FTIR			TGA			Serum, Plasma	Fetal Bovine, Human	EDTA	10,55	Commercial, Isolation	NA, Individual	NA, Healthy	three volunteers from authors	-80	Vtro	3		60	37	Centrifugation	3	1D-PAGE	LC-MS/MS	gel digestion	Tandem LC-MS/MS, TripleTOF 5600+ system with NanoSpray III source and heated interface (SCIEX, Framingham, MA, USA), label-free quantification		Y
ND30-PEG-l	carbon	carbon	PEG	diamonds		Synthetic										Y		Y				FTIR			TGA			Serum, Plasma	Fetal Bovine, Human	EDTA	10,55	Commercial, Isolation	NA, Individual	NA, Healthy	three volunteers from authors	-80	Vtro	3		60	37	Centrifugation	3	1D-PAGE	LC-MS/MS	gel digestion	Tandem LC-MS/MS, TripleTOF 5600+ system with NanoSpray III source and heated interface (SCIEX, Framingham, MA, USA), label-free quantification		Y
ND30-PEG-m0	carbon	carbon	PEG	diamonds		Synthetic										Y		Y				FTIR			TGA			Serum, Plasma	Fetal Bovine, Human	EDTA	10,55	Commercial, Isolation	NA, Individual	NA, Healthy	three volunteers from authors	-80	Vtro	3		60	37	Centrifugation	3	1D-PAGE	LC-MS/MS	gel digestion	Tandem LC-MS/MS, TripleTOF 5600+ system with NanoSpray III source and heated interface (SCIEX, Framingham, MA, USA), label-free quantification		Y
ND50	carbon	carbon		diamonds		Synthetic	52	20								Y	STEM	Y				FTIR			TGA			Serum, Plasma	Fetal Bovine, Human	EDTA	10,55	Commercial, Isolation	NA, Individual	NA, Healthy	three volunteers from authors	-80	Vtro	3		60	37	Centrifugation	3	1D-PAGE	LC-MS/MS	gel digestion	Tandem LC-MS/MS, TripleTOF 5600+ system with NanoSpray III source and heated interface (SCIEX, Framingham, MA, USA), label-free quantification		Y
ND50-PG-l	carbon	carbon	PEG	diamonds		Synthetic										Y		Y				FTIR			TGA			Serum, Plasma	Fetal Bovine, Human	EDTA	10,55	Commercial, Isolation	NA, Individual	NA, Healthy	three volunteers from authors	-80	Vtro	3		60	37	Centrifugation	3	1D-PAGE	LC-MS/MS	gel digestion	Tandem LC-MS/MS, TripleTOF 5600+ system with NanoSpray III source and heated interface (SCIEX, Framingham, MA, USA), label-free quantification		Y
ND50-PG-m	carbon	carbon	PEG	diamonds		Synthetic										Y		Y				FTIR			TGA			Serum, Plasma	Fetal Bovine, Human	EDTA	10,55	Commercial, Isolation	NA, Individual	NA, Healthy	three volunteers from authors	-80	Vtro	3		60	37	Centrifugation	3	1D-PAGE	LC-MS/MS	gel digestion	Tandem LC-MS/MS, TripleTOF 5600+ system with NanoSpray III source and heated interface (SCIEX, Framingham, MA, USA), label-free quantification		Y
ND50-PG-h	carbon	carbon	PEG	diamonds		Synthetic										Y		Y				FTIR			TGA			Serum, Plasma	Fetal Bovine, Human	EDTA	10,55	Commercial, Isolation	NA, Individual	NA, Healthy	three volunteers from authors	-80	Vtro	3		60	37	Centrifugation	3	1D-PAGE	LC-MS/MS	gel digestion	Tandem LC-MS/MS, TripleTOF 5600+ system with NanoSpray III source and heated interface (SCIEX, Framingham, MA, USA), label-free quantification		Y
ND50-PEG-l	carbon	carbon	PEG	diamonds		Synthetic										Y		Y				FTIR			TGA			Serum, Plasma	Fetal Bovine, Human	EDTA	10,55	Commercial, Isolation	NA, Individual	NA, Healthy	three volunteers from authors	-80	Vtro	3		60	37	Centrifugation	3	1D-PAGE	LC-MS/MS	gel digestion	Tandem LC-MS/MS, TripleTOF 5600+ system with NanoSpray III source and heated interface (SCIEX, Framingham, MA, USA), label-free quantification		Y
ND100	carbon	carbon		diamonds		Synthetic	102	32								Y	STEM	Y				FTIR			TGA			Serum, Plasma	Fetal Bovine, Human	EDTA	10,55	Commercial, Isolation	NA, Individual	NA, Healthy	three volunteers from authors	-80	Vtro	3		60	37	Centrifugation	3	1D-PAGE	LC-MS/MS	gel digestion	Tandem LC-MS/MS, TripleTOF 5600+ system with NanoSpray III source and heated interface (SCIEX, Framingham, MA, USA), label-free quantification	124 (55)	Y
ND100-PG-l	carbon	carbon	PEG	diamonds		Synthetic										Y		Y				FTIR			TGA			Serum, Plasma	Fetal Bovine, Human	EDTA	10,55	Commercial, Isolation	NA, Individual	NA, Healthy	three volunteers from authors	-80	Vtro	3		60	37	Centrifugation	3	1D-PAGE	LC-MS/MS	gel digestion	Tandem LC-MS/MS, TripleTOF 5600+ system with NanoSpray III source and heated interface (SCIEX, Framingham, MA, USA), label-free quantification	123 (55)	Y
ND100-PG-m	carbon	carbon	PEG	diamonds		Synthetic										Y		Y				FTIR			TGA			Serum, Plasma	Fetal Bovine, Human	EDTA	10,55	Commercial, Isolation	NA, Individual	NA, Healthy	three volunteers from authors	-80	Vtro	3		60	37	Centrifugation	3	1D-PAGE	LC-MS/MS	gel digestion	Tandem LC-MS/MS, TripleTOF 5600+ system with NanoSpray III source and heated interface (SCIEX, Framingham, MA, USA), label-free quantification		Y
ND100-PG-h	carbon	carbon	PEG	diamonds		Synthetic										Y		Y				FTIR			TGA			Serum, Plasma	Fetal Bovine, Human	EDTA	10,55	Commercial, Isolation	NA, Individual	NA, Healthy	three volunteers from authors	-80	Vtro	3		60	37	Centrifugation	3	1D-PAGE	LC-MS/MS	gel digestion	Tandem LC-MS/MS, TripleTOF 5600+ system with NanoSpray III source and heated interface (SCIEX, Framingham, MA, USA), label-free quantification	120 (55)	Y
ND100-PEG-l	carbon	carbon	PEG	diamonds		Synthetic										Y		Y				FTIR			TGA			Serum, Plasma	Fetal Bovine, Human	EDTA	10,55	Commercial, Isolation	NA, Individual	NA, Healthy	three volunteers from authors	-80	Vtro	3		60	37	Centrifugation	3	1D-PAGE	LC-MS/MS	gel digestion	Tandem LC-MS/MS, TripleTOF 5600+ system with NanoSpray III source and heated interface (SCIEX, Framingham, MA, USA), label-free quantification	124 (55)	Y
SPION	mox	Spion	PEG	Sphere		Synthetic	22	5								Y	STEM	Y				FTIR			TGA			Serum, Plasma	Fetal Bovine, Human	EDTA	10,55	Commercial, Isolation	NA, Individual	NA, Healthy	three volunteers from authors	-80	Vtro	3		60	37	Centrifugation	3	1D-PAGE	LC-MS/MS	gel digestion	Tandem LC-MS/MS, TripleTOF 5600+ system with NanoSpray III source and heated interface (SCIEX, Framingham, MA, USA), label-free quantification		Y
SPION-PG-l	mox	Spion	PEG	Sphere		Synthetic										Y		Y				FTIR			TGA			Serum, Plasma	Fetal Bovine, Human	EDTA	10,55	Commercial, Isolation	NA, Individual	NA, Healthy	three volunteers from authors	-80	Vtro	3		60	37	Centrifugation	3	1D-PAGE	LC-MS/MS	gel digestion	Tandem LC-MS/MS, TripleTOF 5600+ system with NanoSpray III source and heated interface (SCIEX, Framingham, MA, USA), label-free quantification		Y
SPION-PG-m	mox	Spion	PEG	Sphere		Synthetic										Y		Y				FTIR			TGA			Serum, Plasma	Fetal Bovine, Human	EDTA	10,55	Commercial, Isolation	NA, Individual	NA, Healthy	three volunteers from authors	-80	Vtro	3		60	37	Centrifugation	3	1D-PAGE	LC-MS/MS	gel digestion	Tandem LC-MS/MS, TripleTOF 5600+ system with NanoSpray III source and heated interface (SCIEX, Framingham, MA, USA), label-free quantification		Y
SPION-PG-h	mox	Spion	PEG	Sphere		Synthetic										Y		Y				FTIR			TGA			Serum, Plasma	Fetal Bovine, Human	EDTA	10,55	Commercial, Isolation	NA, Individual	NA, Healthy	three volunteers from authors	-80	Vtro	3		60	37	Centrifugation	3	1D-PAGE	LC-MS/MS	gel digestion	Tandem LC-MS/MS, TripleTOF 5600+ system with NanoSpray III source and heated interface (SCIEX, Framingham, MA, USA), label-free quantification		Y
SPION-PEG-m	mox	Spion	PEG	Sphere		Synthetic										Y		Y				FTIR			TGA			Serum, Plasma	Fetal Bovine, Human	EDTA	10,55	Commercial, Isolation	NA, Individual	NA, Healthy	three volunteers from authors	-80	Vtro	3		60	37	Centrifugation	3	1D-PAGE	LC-MS/MS	gel digestion	Tandem LC-MS/MS, TripleTOF 5600+ system with NanoSpray III source and heated interface (SCIEX, Framingham, MA, USA), label-free quantification		Y
DOPG, (1,2-dioleoyl-sn-glycero-3-phospho-(1'-rac-glycerol) )	LP	Liposome		Sphere	F	Synthetic			136	1	-25.6	0.9	0.5 mg/mL	0.04	0.01	Y	Y	Y										Plasma	Human	EDTA	100	Isolation		Healthy	aged 20−40 years	-80	Vitro	10		60	37	Centrifugation	3		LC-MS/MS	solution digestion	Dionex Ultimate 3000 nanoLC system connected to the hybrid mass spectrometer Elite equipped with a nanoelectrospray ion source	175	Y
Silica	m	Si		Sphere	F	Modified commercial			390	18	-22.4	1.6	0.5 mg/mL	0.89	0.03	Y	Y	Y	Y									Plasma	Human	EDTA	100	Isolation		Healthy	aged 20−40 years	-80	Vitro	10		60	37	Centrifugation	3		LC-MS/MS	solution digestion	Dionex Ultimate 3000 nanoLC system connected to the hybrid mass spectrometer Elite equipped with a nanoelectrospray ion source	162	Y
Polystyrene sulphonated-modified latex beads (PSOSO3) 50	p	polystyrene		Sphere		Commercial			55.1	1.2	-41	2.4	1.25 mg/mL	0.041		Y	Y	Y	Y										Human	EDTA	3,6,10,20,40,55,80	Isolation	Pooled				Vitro	10 to 15		60	4	Centrifugation	3	1D-PAGE	LC-MS/MS	gel digestion	LTQ Orbitrap
Polystyrene sulphonated-modified latex beads (PSOSO3) 200	p	polystyrene		Sphere		Commercial			244.5	1	-43.4	0.4	1.25 mg/mL	0.042		Y	Y	Y	Y									Plasma	Human	EDTA	3,6,10,20,40,55,80	Isolation	Pooled				Vitro	10 to 15		60	4	Centrifugation	3	1D-PAGE	LC-MS/MS	gel digestion	LTQ Orbitrap	51 (10), 47 (55)	Y
SiO2 50	mox	Si		Sphere		Commercial			75.9	0.4	-26.8	0.1	1.25 mg/mL	0.22		Y	Y	Y										Plasma	Human	EDTA	3,6,10,20,40,55,80	Isolation	Pooled				Vitro	10 to 15		60	4	Centrifugation	3	1D-PAGE	LC-MS/MS	gel digestion	LTQ Orbitrap		Y
SiO2 200	mox	Si		Sphere		Commercial			205	0.8	-25.2	0.2	1.25 mg/mL	0.051		Y	Y	Y										Plasma	Human	EDTA	3,6,10,20,40,55,80	Isolation	Pooled				Vitro	10 to 15		60	4	Centrifugation	3	1D-PAGE	LC-MS/MS	gel digestion	LTQ Orbitrap	46(10), 50 (55)	Y
AL1-PEG (Anionic liposomes)	LP	Liposome		Sphere	F	Synthetic			51		-28.1		0.25 mg/mL	0.144		Y		Y										Vitreous	Porcine			Isolation	Pooled				EX Vivo		Porcine			Centrifugation		ND	LC-MS/MS	solution digestion	Tandem Mass spectrorometery, nLC-ESI-MS/MS	164 (Hard), 509(Soft)
AL2	LP	Liposome		Sphere	F	Synthetic			46.7		-38		0.25 mg/mL	0.219		Y		Y										Vitreous	Porcine			Isolation	Pooled				EX Vivo		Porcine			Centrifugation		ND	LC-MS/MS	solution digestion	Tandem Mass spectrorometery, nLC-ESI-MS/MS	230 (Hard), 480(Soft)
Silica encapsulating SPIONs modified with Citrate (NPs-COOH)	mox, coreshell	Si		Sphere		Synthetic	69.13		107	20	-25	3		0.103		Y	TEM	Y						Y			XPS, ICP	Serum	Fetal Bovine		100	Commercial					Vitro					Magnetic separation		1D-PAGE	LC-MS/MS	gel digestion	Dionex Ultimate 3000 RSLC nano UPLC system online connected with an Orbitrap Elite Mass Spectrometer	267
Silica encapsulating SPIONs modified with DMSA	mox, coreshell	Si		Sphere		Synthetic	69.13		99	19	-29	3		0.113		Y	TEM	Y						Y			XPS, ICP	Serum	Fetal Bovine		100	Commercial					Vitro					Magnetic separation		1D-PAGE	LC-MS/MS	gel digestion	Dionex Ultimate 3000 RSLC nano UPLC system online connected with an Orbitrap Elite Mass Spectrometer	261
Silica encapsulating SPIONs modified COOH/ SH	mox, coreshell	Si		Sphere		Synthetic	69.13		98	17	-29	3		0.111		Y	TEM	Y						Y			XPS, ICP	Serum	Fetal Bovine		100	Commercial					Vitro					Magnetic separation		1D-PAGE	LC-MS/MS	gel digestion	Dionex Ultimate 3000 RSLC nano UPLC system online connected with an Orbitrap Elite Mass Spectrometer	244
cPEG2-SWCNT-a NH3 (Boc deprotection)	carbon	CNT	PEG	Tubes	F	Synthetic					2		0.025 mg/mL					Y					108±47	Y				Plasma	Human	Heparin	80	Isolation		Healthy		-80	Vitro	3		60	37	Centrifugation	4	1D-PAGE	LC-MS/MS	gel digestion	Nano LC- LTQ MS/MS	39
cPEG2-SWCNT-m CH3 (noncovalent chemical protocols)	carbon	CNT	PEG	Tubes	F	Synthetic					-39.4		0.025 mg/mL					Y					108±48	Y				Plasma	Human	Heparin	80	Isolation		Healthy		-80	Vitro	3		60	37	Centrifugation	4	1D-PAGE	LC-MS/MS	gel digestion	Nano LC- LTQ MS/MS	47
cPEG2-SWCNT-750 Seta750 (NIR-emitting fluorochromes )	carbon	CNT	PEG	Tubes	F	Synthetic					-52.3		0.025 mg/mL					Y					108±49	Y				Plasma	Human	Heparin	80	Isolation		Healthy		-80	Vitro	3		60	37	Centrifugation	4	1D-PAGE	LC-MS/MS	gel digestion	Nano LC- LTQ MS/MS	41
fPEG2-SWCNT-m CH3 (covalent chemical protocols) (methyl groups)	carbon	CNT	PEG	Tubes	F	Synthetic					-41.7		0.025 mg/mL					Y					102±30	Y				Plasma	Human	Heparin	80	Isolation		Healthy		-80	Vitro	3		60	37	Centrifugation	4	1D-PAGE	LC-MS/MS	gel digestion	Nano LC- LTQ MS/MS	58
fPEG2-SWCNT-750 Seta750	carbon	CNT	PEG	Tubes	F	Synthetic					-53.9		0.025 mg/mL					Y					102±31	Y				Plasma	Human	Heparin	80	Isolation		Healthy		-80	Vitro	3		60	37	Centrifugation	4	1D-PAGE	LC-MS/MS	gel digestion	Nano LC- LTQ MS/MS	53
polystyne NPs - COOH	p	polystyrene		Sphere	F	Synthetic			102	14	-27	5	0.1 m2 in 150 μL			Y	TEM	Y										Serum	Human		100	Isolation	Pooled	Healthy		-80	Vitro	7		60	37	Centrifugation	3	2D-PAGE	MALDI-TOF, LC-MS/MS	gel, solution digestion	Ultraflex matrix-assisted laser desorption/ionization time-of-flight (MALDI-TOF) mass spectrometer, Synapt G2-S mass spectrometer (Waters Corporation, Manchester, U.K.)	18 (gel), 140 (solution)	Y
polystyne NPs - NH2	p	polystyrene		Sphere	F	Synthetic			100	31	8	2	0.1 m2 in 150 μL			Y	TEM	Y										Serum	Human		100	Isolation	Pooled	Healthy		-80	Vitro	7		60	37	Centrifugation	3	2D-PAGE	MALDI-TOF, LC-MS/MS	gel, solution digestion	Ultraflex matrix-assisted laser desorption/ionization time-of-flight (MALDI-TOF) mass spectrometer, Synapt G2-S mass spectrometer (Waters Corporation, Manchester, U.K.)	12 (gel), 165 (solution)	Y
polystyne NPs - SO2OH	p	polystyrene		Sphere	F	Synthetic			119	22	-33	4	0.1 m2 in 150 μL			Y	TEM	Y										Serum	Human		100	Isolation	Pooled	Healthy		-80	Vitro	7		60	37	Centrifugation	3		LC-MS/MS	solution digestion	Ultraflex matrix-assisted laser desorption/ionization time-of-flight (MALDI-TOF) mass spectrometer, Synapt G2-S mass spectrometer (Waters Corporation, Manchester, U.K.)	103 (solution)	Y
polystyne NPs - PO(OH)2	p	polystyrene		Sphere	F	Synthetic			104	19	-60	5	0.1 m2 in 150 μL			Y	TEM	Y										Serum	Human		100	Isolation	Pooled	Healthy		-80	Vitro	7		60	37	Centrifugation	3		LC-MS/MS	solution digestion	Ultraflex matrix-assisted laser desorption/ionization time-of-flight (MALDI-TOF) mass spectrometer, Synapt G2-S mass spectrometer (Waters Corporation, Manchester, U.K.)	160 (solution)	Y
polystyne NPs - PO(OH)2-lut	p	polystyrene		Sphere	F	Synthetic			109	17	-50	8	0.1 m2 in 150 μL			Y	TEM	Y										Serum	Human		100	Isolation	Pooled	Healthy		-80	Vitro	7		60	37	Centrifugation	3		LC-MS/MS	solution digestion	Ultraflex matrix-assisted laser desorption/ionization time-of-flight (MALDI-TOF) mass spectrometer, Synapt G2-S mass spectrometer (Waters Corporation, Manchester, U.K.)	143 (solution)	Y
polystyne NPs - PO(OH)2- SDS	p	polystyrene		Sphere	F	Synthetic			104	18	-61	4	0.1 m2 in 150 μL			Y	TEM	Y										Serum	Human		100	Isolation	Pooled	Healthy		-80	Vitro	7		60	37	Centrifugation	3		LC-MS/MS	solution digestion	Ultraflex matrix-assisted laser desorption/ionization time-of-flight (MALDI-TOF) mass spectrometer, Synapt G2-S mass spectrometer (Waters Corporation, Manchester, U.K.)	157 (solution)	Y
PEGylated PGMA-Based NPs,(poly(glycidyl methacrylate)	p	PGMA	PEG	Sphere	F	Synthetic			142		10.29	0.808		0.256		Y	TEM	Y				Y						Serum	Human		55	Commercial					Vitro			60	37	Centrifugation+ sucrose solution	3	1D-PAGE	LC-MS/MS	gel digestion	Agilent 6520 Q-TOF mass spectrometer with an HPLC Chip Cube source	27	Y
Non-PEGylated PGMA-Based NPs,(poly(glycidyl methacrylate)	p	PGMA		Sphere	F	Synthetic			177		20.61	1.65		0.184		Y	TEM	Y				Y						Serum	Human		55	Commercial					Vitro			60	37	Centrifugation+ sucrose solution	3	1D-PAGE	LC-MS/MS	gel digestion	Agilent 6520 Q-TOF mass spectrometer with an HPLC Chip Cube source	29	Y
CdSe/ZnS QDs functionalized with inflammatory metabolite cholesterol 5,6-secosterol atheronal-B (QD585-ath-B)	m	CdSe/ZnS QD		Sphere	F	Synthetic	8.6	0.7			2.66	0.35	100			Y	TEM	Y										RPMI + serum	Fetal calf		1	Commercial					Vitro				37	Centrifugation		SDS-PAGE
CdSe/ZnS QDs functionalized with poly(ethylene glycol) hydrophilic surface (QD585-NH2)	m	CdSe/ZnS QD	PEG	Sphere	F	Synthetic	8	0.5			3.51	0.28	100			Y	TEM	Y										RPMI + serum	Fetal calf		1	Commercial					Vitro				37	Centrifugation		SDS-PAGE
SiO2 NPs	mox	Si		Sphere	F	Synthetic	100						1 mg/mL				TEM											Serum	Bovine Serum		10, 30, 50, 80, 100	Commercial					Vitro			60	37	Centrifugation	3	1D-PAGE
Lutensol-stabilized polystyrene	p	polystyrene		Sphere	F	Synthetic			60	14	-8	4	0.05 m2			Y	SEM	Y										Plasma	Human	Citrate							Vitro			60	37	Centrifugation	3	1D-PAGE	LC-MS/MS	solution digestion	nanoACQUITY UPLC system coupled with a Synapt G2-Si mass spectrometer	139
PEGylated polystyrene	p	polystyrene	PEG	Sphere	F	Synthetic			57	15	13	6	0.05 m2			Y	SEM	Y										Plasma	Human	Citrate							Vitro			60	37	Centrifugation	3	1D-PAGE	LC-MS/MS	solution digestion	nanoACQUITY UPLC system coupled with a Synapt G2-Si mass spectrometer	90
core−multishell (CMS)	p	dendritic polyglycerol (dPG)		Sphere	F	Synthetic			17.5	0.1	1.6	0.1	2.5 mg/mL	0.18		Y		Y										Plasma	Human		50	Isolation	Pooled	Healthy		-80	Vitro	3		60, 24h	37	sucrose cushion + centrifugation	3	1D-PAGE					Y
solid cationic Eudragit RS (EGRS)	p			Sphere	F	Synthetic			175.3	1	-24.1	0.7	2.5 mg/mL	0.13		Y		Y										Plasma	Human		50	Isolation	Pooled	Healthy		-80	Vitro	3		60, 24h	37	sucrose cushion + centrifugation	3	1D-PAGE	MALDI-TOF	in gel digestion	Ultraflex-II TOF/TOF instrument. (Bruker Daltonics,67 Bremen, Germany) equipped with a 200 Hz solid-state Smart beam™ laser	20
ethylcellulose standard (EC4CP)	p	cellulose		Sphere	F	Synthetic			61.7	0.5	30.2	0.5	2.5 mg/mL	0.26		Y		Y										Plasma	Human		50	Isolation	Pooled	Healthy		-80	Vitro	3		60, 24h	37	sucrose cushion + centrifugation	3	1D-PAGE
dPG-Pnipam, (polymer poly(N-isopropylacrylamide))	p	dendritic polyglycerol (dPG)		Sphere	F	Synthetic			127.4	0.9	-0.9	0.2	2.5 mg/mL	0.01		Y		Y										Plasma	Human		50	Isolation	Pooled	Healthy		-80	Vitro	3		60, 24h	37	sucrose cushion + centrifugation	3	1D-PAGE
dPG-NH2 (10)	p	dendritic polyglycerol (dPG)		Sphere	F	Synthetic			115.5	2.1	5.7	0.2	2.5 mg/mL	0.1		Y		Y										Plasma	Human		50	Isolation	Pooled	Healthy		-80	Vitro	3		60, 24h	37	sucrose cushion + centrifugation	3	1D-PAGE
dPG-NH2 (30)	p	dendritic polyglycerol (dPG)		Sphere	F	Synthetic			163	3.3	17.9	0.6	2.5 mg/mL	0.2		Y		Y										Plasma	Human		50	Isolation	Pooled	Healthy		-80	Vitro	3		60, 24h	37	sucrose cushion + centrifugation	3	1D-PAGE
Silica 50	mox	Si		Sphere	F	Commercial			47	1	-40	1	0.3 mg/mL	0.07	0	Y		Y	Y									MEM+serum	Human		12, 62 mg/mL proteins	Commercial	Pooled				Vitro			60	37	Centrifugation		1D-PAGE	LC-MS/MS	solution digestion	Q Exactive Plus hybrid quadrupole− orbitrap mass spectrometer	290 (LC), 328 (HC)	Y
Silica 200	mox	Si		Sphere	F	Commercial			181	2	-35	1	1.2 mg/mL	0.04	0.03	Y		Y	Y									MEM+serum	Human		12, 62 mg/mL proteins (HC, LC)	Commercial	Pooled				Vitro			60	37	Centrifugation		1D-PAGE					Y
Liposome	LP	Liposome		Sphere	F	Synthetic			127	1	-55	1	0.3 mg/mL	0.07	0.01	Y		Y	Y									MEM+serum	Human		12, 62 mg/mL proteins (HC, LC)	Commercial	Pooled				Vitro			60	37	Centrifugation		1D-PAGE					Y
Citric acid-Magnetic fluids	mox	Fe		Sphere		Synthetic	10		99.6	0.2	-29.8	1.7	8 mg/mL			Y	TEM	Y	Y			FTIR						Plasma	Human		10,55	Human plasma has been obtained from the Irish blood Transfusion Service	Pooled			-80	Vitro			5,60,240	25	Centrifugation	3	1D-PAGE (5,60,240 min)	LC-MS/MS	in gel digestion	LTQ Orbitrap (ThermoFinnigan, CA)	60 min 10: 53 55: 62
Poly(acrylic acid)- Magnetic fluids	mox	Fe	Poly(acrylic acid)	Sphere		Synthetic	10		115.3	3.2	-29.2	2	8 mg/mL			Y	TEM	Y	Y			FTIR						Plasma	Human		10,55	Human plasma has been obtained from the Irish blood Transfusion Service	Pooled			-80	Vitro			5,60,240	25	Centrifugation	3	1D-PAGE (5,60,240 min)
Oleic acid-Magnetic fluid	mox	Fe	Oleic acid	Sphere		Synthetic	10		127	12.7	-55.9	3.5	8 mg/mL			Y	TEM	Y	Y			FTIR						Plasma	Human		10,55	Human plasma has been obtained from the Irish blood Transfusion Service	Pooled			-80	Vitro			5,60,240	25	Centrifugation	3	1D-PAGE (5,60,240 min)	LC-MS/MS	in gel digestion	LTQ Orbitrap (ThermoFinnigan, CA)	60 min 10: 58 55: 45
liposome formulations-AmBisome (anionic)	LP	Liposome		Sphere	F	Synthetic			115		-6.5	1.8	0.5 mg/mL	0.062		Y		Y										Serum	Human		50	Commercial				-80	Vitro			60	37	Centrifugation	3	1D-PAGE	LC-MS/MS	in gel digestion	nanoUPLC-MS/MS), label-free quantification TOP3 approach, Synapt G2Si mass spectrometer (Waters) operating with Masslynx for acquisition	12	Y
liposome formulations- EndoTAG-1 (cationic)	LP	Liposome		Sphere	F	Synthetic			102		-23.3	2.7	0.5 mg/mL	0.049		Y		Y										Serum	Human		50	Commercial				-80	Vitro			60	37	Centrifugation	3	1D-PAGE	LC-MS/MS	in gel digestion	nanoUPLC-MS/MS), label-free quantification TOP3 approach, Synapt G2Si mass spectrometer (Waters) operating with Masslynx for acquisition	24	Y
liposome formulations- Myocet (neutral) incorporated with IKS02	LP	Liposome		Sphere	F	Synthetic			115		43.2	3.9	0.5 mg/mL	0.045		Y		Y										Serum	Human		50	Commercial				-80	Vitro			60	37	Centrifugation	3	1D-PAGE	LC-MS/MS	in gel digestion	nanoUPLC-MS/MS), label-free quantification TOP3 approach, Synapt G2Si mass spectrometer (Waters) operating with Masslynx for acquisition	112	Y
polyvinylpyrrolidone-coated AgNPs	m	Silver	polyvinylpyrrolidone (PVP)	Sphere		Commercial			52.6		30.2		NP:protein weight ratio of 1:500			Y		Y										Plasma	Male and Female Micropterus dolomieu (Fish)			Isolation	Pooled		Male, Female	-80	Vitro		10	60, 24h	30	Centrifugation		1D-PAGE	LC-MS/MS	In solution digestion	Dionex UltiMate 3000 RSLC Nano System coupled to a Q Exactive HF Hybrid Quadrupole- Orbitrap mass spectrometer	Female-60: 135 Female-24h: 141 Male-60: 194 Male-24h: 193	Y
Polystyrene	p	polystyrene		Sphere		Synthetic			93	9	-4	1	0.05 m2 of particle surface area	0.06		Y	TEM	Y									Particle Charge Detection for amine/carboxyl group	Plasma	Human,Mouse,Sheep,Rabbit	Citrate		Commercial	Pooled			-80	Vitro	6	Mouse:75-100,Sheep:75-100,Rabbit:75-100	60	37	Centrifugation	3	1D-PAGE	LC-MS/MS	In solution digestion	nanoACQUITY UPLC system coupled to a Synapt G2-Si mass spectrometer	Human= 123 Mouse= 151 Rabbit = 51 Sheep= 20
Polystyrene-NH2	p	polystyrene		Sphere		Synthetic			86	9	4	1	0.05 m2 of particle surface area	0.06		Y	TEM	Y									Particle Charge Detection for amine/carboxyl group	Plasma	Human,Mouse,Sheep,Rabbit	Citrate		Commercial	Pooled			-80	Vitro	6	Mouse:75-100,Sheep:75-100,Rabbit:75-101	60	37	Centrifugation	3	1D-PAGE	LC-MS/MS	In solution digestion	nanoACQUITY UPLC system coupled to a Synapt G2-Si mass spectrometer	Human= 123 Mouse= 151 Rabbit = 51 Sheep= 20
Polystyrene-COOH	p	polystyrene		Sphere		Synthetic			58	7	-27	1	0.05 m2 of particle surface area	0.04		Y	TEM	Y									Particle Charge Detection for amine/carboxyl group	Plasma	Human,Mouse,Sheep,Rabbit	Citrate		Commercial	Pooled			-80	Vitro	6	Mouse:75-100,Sheep:75-100,Rabbit:75-102	60	37	Centrifugation	3	1D-PAGE	LC-MS/MS	In solution digestion	nanoACQUITY UPLC system coupled to a Synapt G2-Si mass spectrometer	Human= 79 Mouse= 145 Rabbit= 50 Sheep= 14
dextran-coated magnetite NPs	mox	Magnetic	dextran	Sphere		Synthetic			82	8	-5	1	0.05 m2 of particle surface area	0.15		Y	TEM	Y										Plasma	Human,Mouse,Sheep,Rabbit	Citrate		Commercial	Pooled			-80	Vitro	6	Mouse:75-100,Sheep:75-100,Rabbit:75-103	60	37	Centrifugation	3	1D-PAGE	LC-MS/MS	In solution digestion	nanoACQUITY UPLC system coupled to a Synapt G2-Si mass spectrometer	Human= 135 Mouse= 172 Rabbit= 42 Sheep= 23
hydroxyethyl starch coated magnetite NPs	mox	Magnetic	starch	Sphere		Synthetic			93	9	2	1	0.05 m2 of particle surface area	0.21		Y	TEM	Y										Plasma	Human,Mouse,Sheep,Rabbit	Citrate		Commercial	Pooled			-80	Vitro	6	Mouse:75-100,Sheep:75-100,Rabbit:75-104	60	37	Centrifugation	3	1D-PAGE	LC-MS/MS	In solution digestion	nanoACQUITY UPLC system coupled to a Synapt G2-Si mass spectrometer	Human= 135 Mouse= 172 Rabbit= 42 Sheep= 23
F8BT-SDS,( Poly [(9,9-di-noctylfluorenyl-2,7-diyl)-alt-(benzo [2,1,3] thiadiazol-4,8-diyl)])	p			Sphere	F	Synthetic			207	9	-31		0.5 mg/mL	0.347	0.036	Y		Y									Photoluminescence, hydrophobicity (HIC index)	DMEM+Seum	Fetal Bovine		10	Commercial					Vitro			18 h	37	Centrifugation	3	SDS-PAGE					Y
F8BT-PEG,( Poly [(9,9-di-noctylfluorenyl-2,7-diyl)-alt-(benzo [2,1,3] thiadiazol-4,8-diyl)])	p	PEG		Sphere	F	Synthetic			175	19	-5		0.5 mg/mL	0.328	0.017	Y		Y									Photoluminescence, hydrophobicity (HIC index)	DMEM+Seum	Fetal Bovine		10	Commercial					Vitro			18 h	37	Centrifugation	3	SDS-PAGE					Y
Polystyrene 200	p	polystyrene		Sphere	F	Commercial			217	3	-40		0.5 mg/mL			Y		Y									Photoluminescence, hydrophobicity (HIC index)	DMEM+Seum	Fetal Bovine		10	Commercial					Vitro			18 h	37	Centrifugation	3	SDS-PAGE					Y
Gold nanorods (NRs) coated with cetyltrimethylammonium bromide (CTAB)	m	gold	CTAB	Rod		Synthetic	42.1×11.7(A=3.6)	0.4 × 0.2	26	3.4	-44.1	1.88	1.5			Y	TEM	Zeta			LSPR							Serum	Equine		0.4						Vitro			6 h	37	Centrifugation	1						Y
spherical gold nanoparticles (AuNPs)	m	gold		Sphere		Synthetic	60				-21		The ratio of serum protein to NP surface area is calculated to be 100 μL/cm2			Y	TEM	Y			UV-Vis							Serum	Human			Commercial					Vitro			60	37	Centrifugation	3		LC-MS/MS	In solution digestion	linear ion trap-Orbitrap hybrid analyzer, LTQ-Orbitrap Elite hybrid mass spectrometer (ThermoFisher). Label-free quantitative (LFQ)	288	Y
Gadolinium metallofullerenol (Gd@C82(OH)22)	m	Gadolinium		Sphere		Synthetic	163.7	35.6	210.4	8.4	-21	3.6	0.2 mg/mL			Y	SEM	Y										Plasma	Human		10	Isolation	Individual	lung cancer, healthy		-80	Vitro	12		60	37	Centrifugation	3		LC-MS/MS	In solution digestion	Q-Exactive mass spectrometer, Tandem MS spectrometry (Thermo Scientific, USA) coupled to an Easy nLC device	Most abundant proteins 24 (12 lung cancer& healthy)
disulfide-stabilized poly- (methacrylic acid) nanoporous polymer particles (PMASH NPPs)	p	methacrylic acid		Sphere	F	Synthetic			500		-39	5				Y		Y										RPMI+serum	Fetal bovine		10	Commercial					Vitro			5,15,30,60,120	25	Centrifugation	3	1D-PAGE (60min)	LC-MS/MS	In gel digestion	LTQ Orbitrap Elite with a nanoelectrospray interface coupled to an Ultimate 3000 RSLC nanosystem.	150 (60min)
Bare liposome	LP	Liposome		Sphere		Synthetic			127.77	5.23	-20.3	3.1	0.125 mM/g body weight (Vivo), 2.25 mM (vitro)	0.05	0.01	Y	TEM	Y										Pasma	Mice	EDTA	100	Isolation	Pooled				Vitro, Vivo		CD1 mice,3	10 (Vivo) 10 (Vitro)	37	SEC+ Centrifugation	3	1D-PAGE	LC-MS/MS	In gel digestion	LC-MS/MS using an UltiMate 3000 Rapid Separation LC coupled to a LTQ Velos Pro mass spectrometer.	Vivo= 453 Vitro= 271	Y
PEGylated liposome	LP	Liposome	PEG	Sphere		Synthetic			119.53	5.3	-30.17	2.38	0.125 mM/g body weight (Vivo), 2.25 mM (vitro)	0.06	0.01	Y	TEM	Y										Pasma	Mice	EDTA	100	Isolation	Pooled				Vitro, Vivo		CD1 mice,3	10 (Vivo) 10 (Vitro)	37	SEC+ Centrifugation	3	1D-PAGE	LC-MS/MS	In gel digestion	LC-MS/MS using an UltiMate 3000 Rapid Separation LC coupled to a LTQ Velos Pro mass spectrometer.	Vivo= 478 Vitro= 261	Y
monoclonal antibody-conjugated, targeted liposomes	LP	Liposome		Sphere		Synthetic			121.73	3.8	-29.93	3.96	0.125 mM/g body weight (Vivo), 2.25 mM (vitro)	0.05	0	Y	TEM	Y										Pasma	Mice	EDTA	100	Isolation	Pooled				Vitro, Vivo		CD1 mice,3	10 (Vivo) 10 (Vitro)	37	SEC+ Centrifugation	3	1D-PAGE	LC-MS/MS	In gel digestion	LC-MS/MS using an UltiMate 3000 Rapid Separation LC coupled to a LTQ Velos Pro mass spectrometer.	Vivo= 511 Vitro= 288	Y
Spherical AuNPs	m	gold		Sphere		Synthetic	11.3	0.3	19.1	1.7	-34.2	12.9		0.2	0	Y	TEM	Y										Serum	Human			Commercial	Pooled				Vitro			60	37	Centrifugation	3	1D-PAGE	LC-MS/MS	In gel digestion	nanospray-tandem mass spectrometry EASY-nLC 1200 system	396	Y
Au nanospheres	m	gold		Sphere		Synthetic	9.5	0.9			38	7.3				Y	TEM, SEM	Y			LSPR							RPMI +Serum	Fetal Bovine		10	Commercial					Vitro			120, 22h			2						Y
Au Nanorods	m	gold		Rod		Synthetic	42.3×15.7	4.5×3.2			46.9	2.3				Y	TEM, SEM	Y			LSPR							RPMI +Serum	Fetal Bovine		10	Commercial					Vitro			120, 22h			2						Y
NPs@PMAO (poly(maleic anhydride-alt-1-octadecene)	mox	Fe	poly(maleic anhydride	Sphere	F	Synthetic	11.56	1.3	21.9	1.3	-42.1	1.3	0.125 mg/mL			Y	TEM, HRTEM, STEM	Y									AC magnetic measurements	Serum	Human		755 ug	Commercial					Vitro			180	37	Centrifugation	2		LC-MS/MS	In solution digestion	linear ion trap Velos-Orbitrap mass spectrometer (Thermo Fisher Scientific, Bremen, Germany). nanoflow liquid chromatography using an EASY-nLC system(Proxeon Biosystems, Thermo Fisher Scientific)	272	Y
NPs@Glc	mox	Fe		Sphere	F	Synthetic	11.56	1.3	22.3	1.1	-23	1.1	0.125 mg/mL			Y	TEM, HRTEM, STEM	Y									AC magnetic measurements	Serum	Human		755 ug	Commercial					Vitro			180	37	Centrifugation	2		LC-MS/MS	In solution digestion	linear ion trap Velos-Orbitrap mass spectrometer (Thermo Fisher Scientific, Bremen, Germany). nanoflow liquid chromatography using an EASY-nLC system(Proxeon Biosystems, Thermo Fisher Scientific)	284	Y
NPs@PEG	Mox	Fe	PEG	Sphere	F	Synthetic	11.56	1.3	36.2	2.2	-15.2	0.4	0.125 mg/mL			Y	TEM, HRTEM, STEM	Y									AC magnetic measurements	Serum	Human		755 ug	Commercial					Vitro			180	37	Centrifugation	2		LC-MS/MS	In solution digestion	linear ion trap Velos-Orbitrap mass spectrometer (Thermo Fisher Scientific, Bremen, Germany). nanoflow liquid chromatography using an EASY-nLC system(Proxeon Biosystems, Thermo Fisher Scientific)	305	Y
amyloid form of Aβ1−42	p	peptide		Sphere		Synthetic	9	1.78									TEM										ThT assay	Plasma	Human	Heparin	mass ratio of 1:5	Isolation	Individual	Healthy		-80	Vitro	1		120	37	Spin column+ centrifugation	3		LC-MS/MS	In solution digestion	Orbitrap Fusion Tribrid mass spectrometer(Thermo Scientific) Tandem Mass Spectrometry, Dionex UltiMate 3000 RSLCnano system. Label-Free Quantification	196
amyloid form of Aβ1−40	p	peptide		Sphere		Synthetic	8.5	1.7									TEM										ThT assay	Plasma	Human	Heparin	mass ratio of 1:5	Isolation	Individual	Healthy		-80	Vitro	1		120	37	Spin column+ centrifugation	3		LC-MS/MS	In solution digestion	Orbitrap Fusion Tribrid mass spectrometer(Thermo Scientific) Tandem Mass Spectrometry, Dionex UltiMate 3000 RSLCnano system. Label-Free Quantification	168
Silica-NP-8	mox	Si		Sphere		Commercial	9.6	2.2	12.5	0.19	-11	5	particle surface ratio of 5.55 mL/m2			Y	TEM	Y										Plasma	Human	EDTA		Isolation	Pooled	Healthy		-80	Vitro	15		60	4	Centrifugation	3	1D-PAGE,2D-PAGE	LC-MS/MS	In solution digestion	Waters Q-TOF Premier API system	115
Silica-NP-20	mox	Si		Sphere		Commercial	15.7	1.9	17.16	0.1	-25	6	particle surface ratio of 5.55 mL/m2			Y	TEM	Y										Plasma	Human	EDTA		Isolation	Pooled	Healthy		-80	Vitro	15		60	4	Centrifugation	3	1D-PAGE,2D-PAGE	LC-MS/MS	In solution digestion	Waters Q-TOF Premier API system	115
Silica-NP-125	mox	Si		Sphere		Commercial	54.9	17.2	71.3	0.05	-32	4	particle surface ratio of 5.55 mL/m2			Y	TEM	Y										Plasma	Human	EDTA		Isolation	Pooled	Healthy		-80	Vitro	15		60	4	Centrifugation	3	1D-PAGE,2D-PAGE	LC-MS/MS	In solution digestion	Waters Q-TOF Premier API system	115
surface active maghemite nanoparticles (SAMNs) with rhodamine derivatized	mox	Fe		Sphere	F	Synthetic	10						0.05 mg/mL				HRTEM			XRPD	UV-Vis	FTIR				Mossbauer spectroscopy		DMEM+serum	Fetal Bovine		10	Commercial					Vitro			60	37	Centrifugation	3	1D-PAGE	LC-MS/MS	In gel digestion	LC-MS/MS using a 6520 Q-TOF mass spectrometer	22
surface active maghemite nanoparticles (SAMNs)	mox	Fe		Sphere		Synthetic	11	2					0.05 mg/mL				HRTEM			XRPD	UV-Vis	FTIR				Mossbauer spectroscopy		DMEM+serum	Fetal Bovine		10	Commercial					Vitro			60	37	Centrifugation	3	1D-PAGE	LC-MS/MS	In gel digestion	LC-MS/MS using a 6520 Q-TOF mass spectrometer	22
gold nanorod-CTAB (hexadecyltrimethylammonium bromide) coloaded with Chlorin e6 (Ce6), and a Doxorubicin (Dox)	m	gold		rod		Synthetic	46.5×19.0(AR=2.45±0.11)	1.2×0.7	57.8	0.1	-18.9	0.6	2mM			Y	TEM	Y			LSPR							Serum	Human								Vitro			20 h	37	Centrifugation	3						Y
gold nanorod-CTAB (hexadecyltrimethylammonium bromide)	m	gold		rod		Synthetic	46.5×19.0(AR=2.45±0.11)	1.2×0.7			41.6	0.6	2mM			Y	TEM	Y			LSPR							Serum	Human								Vitro			20 h	37	Centrifugation	3						Y
mouse polyomavirus-based nanoparticles	p	polyomavirus		Sphere		Synthetic			55				6.02 × 1012			Y	TEM				UV-Vis							Serum	Human		55						Vitro					Centrifugation+sucrose cushion		1D-PAGE
mouse polyomavirus-based nanoparticles	p	polyomavirus		Sphere		Synthetic			55							Y	TEM				UV-Vis							Serum	Human		55						Vitro					Centrifugation+sucrose cushion		1D-PAGE
mouse polyomavirus-based nanoparticles	p	polyomavirus		Sphere		Synthetic			89							Y	TEM				UV-Vis							Serum	Human		55						Vitro					Centrifugation+sucrose cushion		1D-PAGE
mouse polyomavirus-based nanoparticles	p	polyomavirus		Sphere		Synthetic			76							Y	TEM				UV-Vis							Serum	Human		55						Vitro			1 h, 3 h, or overnight on a tube rotator		Centrifugation+sucrose cushion		1D-PAGE
Silica NPs	mox	Si		Sphere		Synthetic	123.4	19.8	164.2	85	-16.4		1 mg/mL	0.268		Y	TEM	Y									BET	Serum	Human		50	Isolation	Individual	22 prostate cancer patients			Vitro	22		60	37	Centrifugation	3	1D-PAGE	LC-MS/MS	In solution digestion	Tandem Mass spectromtery nanoESI-qQTOF(6600 TripleTOF, AB SCIEX).	344
Medium pore silica NPs	mox	Si		Sphere		Synthetic	113.7	20.4	136.8	56.6	-14.1		1 mg/mL	0.171		Y	TEM	Y									BET	Serum	Human		50	Isolation	Individual	22 prostate cancer patients			Vitro	22		60	37	Centrifugation	3	1D-PAGE	LC-MS/MS	In solution digestion	Tandem Mass spectromtery nanoESI-qQTOF(6600 TripleTOF, AB SCIEX).
Large pore silica nanoparticles (LPS) LPS-1	mox	Si		Sphere		Synthetic	121.4	27	185.2	94.1	-15.2		1 mg/mL	0.316		Y	TEM	Y									BET	Serum	Human		50	Isolation	Individual	22 prostate cancer patients			Vitro	22		60	37	Centrifugation	3	1D-PAGE	LC-MS/MS	In solution digestion	Tandem Mass spectromtery nanoESI-qQTOF(6600 TripleTOF, AB SCIEX).
Large pore silica nanoparticles (LPS) LPS2	mox	Si		Sphere		Synthetic	107.8	22.6	133.8	48.1	-14.8		1 mg/mL	0.129		Y	TEM	Y									BET	Serum	Human		50	Isolation	Individual	22 prostate cancer patients			Vitro	22		60	37	Centrifugation	3	1D-PAGE	LC-MS/MS	In solution digestion	Tandem Mass spectromtery nanoESI-qQTOF(6600 TripleTOF, AB SCIEX).
Large pore silica nanoparticles (LPS) LPS3	mox	Si		Sphere		Synthetic	111	25.4	115.4	44.2	-12		1 mg/mL	0.147		Y	TEM	Y									BET	Serum	Human		50	Isolation	Individual	22 prostate cancer patients			Vitro	22		60	37	Centrifugation	3	1D-PAGE	LC-MS/MS	In solution digestion	Tandem Mass spectromtery nanoESI-qQTOF(6600 TripleTOF, AB SCIEX).
Large pore silica nanoparticles (LPS) LPS4	mox	Si		Sphere		Synthetic	108.4	21.6	100.7	48.3	-12.5		1 mg/mL	0.23		Y	TEM	Y									BET	Serum	Human		50	Isolation	Individual	22 prostate cancer patients			Vitro	22		60	37	Centrifugation	3	1D-PAGE	LC-MS/MS	In solution digestion	Tandem Mass spectromtery nanoESI-qQTOF(6600 TripleTOF, AB SCIEX).
AuNP-ctDNA, ( fifteen thymine nucleotides)	m	gold		Sphere		Synthetic			22.77	0.99						Y		Y			UV-Vis							cell lysate	HeLa cell			Isolation					Vitro			180	30	Centrifugation		1D-PAGE
AuNP-citrate	m	gold		Sphere		Synthetic	11.7	0.09	15.85	0.28						Y	TEM	Y			UV-Vis							cell lysate	HeLa cell			Isolation					Vitro			180	30	Centrifugation		1D-PAGE
AuNP-wkDNA, (weak affinity to 3′-UTR of insulin mRNA)	m	gold		Sphere		Synthetic			32.91	2.19						Y		Y			UV-Vis							cell lysate	HeLa cell			Isolation					Vitro			180	30	Centrifugation		1D-PAGE
AuNP-stDNA, (strong affinity to 3′-UTR of insulin mRNA)	m	gold		Sphere		Synthetic			29.7	0.4						Y		Y			UV-Vis							cell lysate	HeLa cell			Isolation					Vitro			180	30	Centrifugation		1D-PAGE
citrate-capped AuNP (cit-AuNP)	m	gold		Sphere		Synthetic	20.29	2.9	24.53	0.45	-32.3	2.24	300	0.2		Y	TEM	Y			UV-Vis-NIR							bronchoalveolar lavage fluid (BALF)	Balb/c mice			Isolation					Vitro		Balb/c mice	30	37	Centrifugation	3	PAGE	LC-MS/MS	In solution digestion	Orbitrap Fusion Lumos Tribrid Mass Spectrometer (Thermo Fisher Scientific)	70
Au@PEG-OCH3 NP	m	gold	PEG	Sphere		Synthetic			45.1	0.53	-13.11	0.52	300	0.1		Y		Y			UV-Vis-NIR							bronchoalveolar lavage fluid (BALF)	Balb/c mice			Isolation					Vitro		Balb/c mice	30	37	Centrifugation	3	PAGE	LC-MS/MS	In solution digestion	Orbitrap Fusion Lumos Tribrid Mass Spectrometer (Thermo Fisher Scientific)	70
Au@PEG-COOH NP	m	gold	PEG	Sphere		Synthetic			42.63	0.47	-25.45	2.28	300	0.1		Y		Y			UV-Vis-NIR							bronchoalveolar lavage fluid (BALF)	Balb/c mice			Isolation					Vitro		Balb/c mice	30	37	Centrifugation	3	PAGE	LC-MS/MS	In solution digestion	Orbitrap Fusion Lumos Tribrid Mass Spectrometer (Thermo Fisher Scientific)	70
Au@PEG-NH2 NP	m	gold	PEG	Sphere		Synthetic			42.83	0.12	11.95	0.58	300	0.2		Y		Y			UV-Vis-NIR							bronchoalveolar lavage fluid (BALF)	Balb/c mice			Isolation					Vitro		Balb/c mice	30	37	Centrifugation	3	PAGE	LC-MS/MS	In solution digestion	Orbitrap Fusion Lumos Tribrid Mass Spectrometer (Thermo Fisher Scientific)	70
Au@PEG-OH NP	m	gold	PEG	Sphere		Synthetic			47.6	0.4	-6.54	0.37	300	0.2		Y		Y			UV-Vis-NIR							bronchoalveolar lavage fluid (BALF)	Balb/c mice			Isolation					Vitro		Balb/c mice	30	37	Centrifugation	3	PAGE	LC-MS/MS	In solution digestion	Orbitrap Fusion Lumos Tribrid Mass Spectrometer (Thermo Fisher Scientific)	70
Au@PEG-C12H25 NP	m	gold	PEG	Sphere		Synthetic			48.82	0.31	-12.84	0.47	300	0.2		Y		Y			UV-Vis-NIR							bronchoalveolar lavage fluid (BALF)	Balb/c mice			Isolation					Vitro		Balb/c mice	30	37	Centrifugation	3	PAGE	LC-MS/MS	In solution digestion	Orbitrap Fusion Lumos Tribrid Mass Spectrometer (Thermo Fisher Scientific)	70
Corona NZ1, nanozyme	protein	nanozyme		Sphere		Synthetic			5				200			Y	TEM	Y										Serum			1						Vitro			30120	37								Y (30,120)
Corona NZ2, nanozyme	protein	nanozyme		Sphere		Synthetic			9				200			Y	TEM	Y										Serum			1						Vitro			30120	37								Y(30,120)
nanozymes	protein	nanozyme		Sphere		Synthetic			3				200			Y	TEM	Y										Serum			1						Vitro			30120	37								Y(30,120)
mesoporous silica NPs	mox	Si		Sphere	F	Synthetic	40-80		120	18	-30.5		0.1 mg/mL	0.162	0.04	Y	TEM,STEM	Y									Fluorescence	RPMI+ serum	Bovine Serum		10	Commercial					Vitro			60	37	Centrifugation	3	1D-PAGE					Y
SiO2 NPs	mox	Si		Sphere	F	Commercial			111				1 mg/mL	0.05		Y			Y									Serum	Human		10,30,50	Commercial					Vitro			60	37	Centrifugation	3	1D-PAGE (10,30,50)	LC-MS/MS(10,30,50)	In gel digestion	An HPLC was interfaced with an LTQ Orbitrap	Major hard corona proteins 23,22, 21 (10,30,50)
SiO2 NPs (synthetic (CBNI))	mox	Si		Sphere	F	Synthetic			118				1 mg/mL	0.02		Y			Y									Serum	Human		10,30,50	Commercial					Vitro			60	37	Centrifugation	3	1D-PAGE(10,30,50)	LC-MS/MS(10,30,50)	In gel digestion	An HPLC was interfaced with an LTQ Orbitrap
citrate-capped gold nanoparticles (AuNPs)	m	gold		Sphere		Synthetic	15.2	0.9	17.7	2.2	-38.3	5.2		0.05		Y	TEM	Y			LSPR							DMEM+Serum, RPMI+Serum	Fetal Bovine		10	Commercial					Vitro			60, 12h,48 h	37	Centrifugation		1D-PAGE(60,48h)	LC-MS/MS	In gel digestion	electrospray liquid chromatography mass spectrometry, LC/MSD Trap XCT Ultra equipped with a 1100 HPLC system and a chip cube.	31	Y (60,12h,48h)
citrate-capped gold nanoparticles (AuNPs)	m	gold		Sphere		Synthetic	40	2.3	42.9	6.2	-43	5		0.09		Y	TEM	Y			LSPR							DMEM+Serum, RPMI+Serum	Fetal Bovine		10	Commercial					Vitro			60, 12h,48 h	37	Centrifugation		1D-PAGE(60,48h)	LC-MS/MS	In gel digestion	electrospray liquid chromatography mass spectrometry, LC/MSD Trap XCT Ultra equipped with a 1100 HPLC system and a chip cube.		Y (60,12h,48h)
citrate-capped gold nanoparticles (AuNPs)	m	gold		Sphere		Synthetic	79.7	3.4	82.3	15.6	-31.8	7.1		0.03		Y	TEM	Y			LSPR							DMEM+Serum, RPMI+Serum	Fetal Bovine		10	Commercial					Vitro			60, 12h,48 h	37	Centrifugation		1D-PAGE(60,48h)	LC-MS/MS	In gel digestion	electrospray liquid chromatography mass spectrometry, LC/MSD Trap XCT Ultra equipped with a 1100 HPLC system and a chip cube.		Y (60,12h,48h)
Liposome	LP	Liposome		Sphere		Synthetic			86	9	-20	1	2 mg/mL	0.08	0.03	Y	TEM	Y										Plasma	Human		5	Isolation	Pooled	Healthy		-20	Vitro	10		60	37	Centrifugation, asymmetric flow field flow fractionation (AF4)	3	1D-PAGE	LC-MS/MS (centrifuge, AF4)	In solution digestion	mass spectrometer coupled to NanoACQUITY analytical column Electrospray ionization (ESI) was performed with a NanoLockSpray in positive ion mode	Centrifuge: 177 AF4: 140
Liposome-PEG	LP	Liposome	PEG	Sphere		Synthetic			61	6	-26	1	2 mg/mL	0.1	0.03	Y	TEM	Y										Plasma	Human		5	Isolation	Pooled	Healthy		-20	Vitro	10		60	37	Centrifugation, asymmetric flow field flow fractionation (AF4)	3	1D-PAGE	LC-MS/MS (centrifuge, AF4)	In solution digestion	mass spectrometer coupled to NanoACQUITY analytical column Electrospray ionization (ESI) was performed with a NanoLockSpray in positive ion mode
Liposome- hbPG	LP	Liposome	PEG	Sphere		Synthetic			91	9	-21	1	2 mg/mL	0.13	0.06	Y	TEM	Y										Plasma	Human		5	Isolation	Pooled	Healthy		-20	Vitro	10		60	37	Centrifugation, asymmetric flow field flow fractionation (AF4)	3	1D-PAGE	LC-MS/MS (centrifuge, AF4)	In solution digestion	mass spectrometer coupled to NanoACQUITY analytical column Electrospray ionization (ESI) was performed with a NanoLockSpray in positive ion mode
zwitterionic NPs (All particles were fabricated from a 2 gold core,) of variable hydrophobicity ZMe	m	gold	PEG	Sphere		Synthetic			6.7	1.1	-17.9	5	500			Y		Y										Serum	Human		1,55						Vitro			30,24h	37	Centrifugation+sucrose cushion	3	1D-PAGE (24h)					Y (30)
zwitterionic NPs (All particles were fabricated from a 2 gold core,) of variable hydrophobicity ZBu	m	gold	PEG	Sphere		Synthetic			8.1	1.6	-15.6	3.4	500			Y		Y										Serum	Human		1,55						Vitro			30,24h	37	Centrifugation+sucrose cushion	3	1D-PAGE (24h)					Y (30)
zwitterionic NPs (All particles were fabricated from a 2 gold core,) of variable hydrophobicity ZHex	m	gold	PEG	Sphere		Synthetic			8.2	2.1	-19.8	3.5	500			Y		Y										Serum	Human		1,55						Vitro			30,24h	37	Centrifugation+sucrose cushion	3	1D-PAGE (24h)					Y (30)
zwitterionic NPs (All particles were fabricated from a 2 gold core,) of variable hydrophobicity ZDBu	m	gold	PEG	Sphere		Synthetic			7.2	1.9	-14.8	7.2	500			Y		Y										Serum	Human		1,55						Vitro			30,24h	37	Centrifugation+sucrose cushion	3	1D-PAGE (24h)					Y (30)
zwitterionic NPs (All particles were fabricated from a 2 gold core,) of variable hydrophobicity ZDiPen	m	gold	PEG	Sphere		Synthetic			7.2	1.8	-17.8	3.7	500			Y		Y										Serum	Human		1,55						Vitro			30,24h	37	Centrifugation+sucrose cushion	3	1D-PAGE (24h)					Y (30)
zwitterionic NPs (All particles were fabricated from a 2 gold core,) of variable hydrophobicity NP+	m	gold	PEG	Sphere		Synthetic			9.7	2.8	45.1	10	500			Y		Y										Serum	Human		1,55						Vitro			30,24h	37	Centrifugation+sucrose cushion	3	1D-PAGE (24h)					Y (30)
zwitterionic NPs (All particles were fabricated from a 2 gold core,) of variable hydrophobicity NP-	m	gold	PEG	Sphere		Synthetic			6.9	2.1	-54.7	13.6	500			Y		Y										Serum	Human		1,55						Vitro			30,24h	37	Centrifugation+sucrose cushion	3	1D-PAGE (24h)					Y (30)
zwitterionic NPs (All particles were fabricated from a 2 gold core,) of variable hydrophobicity TEG	m	gold	PEG	Sphere		Synthetic			7	1.8	8.4	5.9	500			Y		Y										Serum	Human		1,55						Vitro			30,24h	37	Centrifugation+sucrose cushion	3	1D-PAGE (24h)					Y (30)
HSA Particle	protein	HSA		Sphere		Synthetic	758	84	779	98						Y	TEM											Plasma	Human			Commercial					Vitro			60	RT	Centrifugation	2	1D-PAGE
(Au NPs before peptide conjugation)	m	gold		Sphere		Synthetic	12.12	0.13			-30.87	4.48	30			Y	TEM				SPR							Cell lysate	AML2 cell		15 μg AML2	Isolation					Vitro			180	37	Centrifugation		1D-PAGE
AuNP-p53	m	gold		Sphere		Synthetic			16.78	0.7	52.6	4.72	30			Y	TEM				SPR							Cell lysate	AML2 cell		15 μg AML2	Isolation					Vitro			180	37	Centrifugation		1D-PAGE
AuNP-X13	m	gold		Sphere		Synthetic			32.35	0.29	20.83	4.27	30			Y	TEM				SPR							Cell lysate	AML2 cell		15 μg AML2	Isolation					Vitro			180	37	Centrifugation		1D-PAGE
Silver nanocubes	m	Silver		cube		Synthetic	Edgelength: 37.5±5.8 SpecificSurfaceArea(SSA): 15.8±3.7		66.27	1.89			0.01 mg/ml				TEM				LSPR						NTS	RPMI+serum	Fetal Bovine		1,5,10,100	Commercial					Vitro			15,60,120,240,360,480,1440	37	Centrifugation		1D-PAGE, (time=-15,60,120,240,360,480,1440)(FBS=1,5,10,100)					Y
SiO2 non-funct	mox	Si		Sphere		Synthetic			110							Y	TEM,SEM	Y						Y	Y		H1R	Serum	Fetal Bovine		10100	Commercial					Vitro			120,24h	37	Centrifugation+sucrose cushion	3	1D-PAGE (10,100, 120,24h)					Y (10,time ND)
SiO2−NH2 (0 Zwitt)	mox	Si		Sphere		Synthetic			110							Y	TEM	Y						Y	Y		H1R	Serum	Fetal Bovine		10100	Commercial					Vitro			120,24h	37	Centrifugation+sucrose cushion	3	1D-PAGE (10,100, 120,24h)					Y (10,time ND)
SiO2−NH2 (25 Zwitt)	mox	Si		Sphere		Synthetic			110							Y	TEM	Y						Y	Y		H1R	Serum	Fetal Bovine		10100	Commercial					Vitro			120,24h	37	Centrifugation+sucrose cushion	3	1D-PAGE (10,100, 120,24h)					Y (10,time ND)
SiO2−NH2 (75 Zwitt)	mox	Si		Sphere		Synthetic			110							Y	TEM	Y						Y	Y		H1R	Serum	Fetal Bovine		10100	Commercial					Vitro			120,24h	37	Centrifugation+sucrose cushion	3	1D-PAGE (10,100, 120,24h)					Y (10,time ND)
SiO2-Zwitt (100 Zwitt)	mox	Si		Sphere		Synthetic			110							Y	TEM	Y						Y	Y		H1R	Serum	Fetal Bovine		10100	Commercial					Vitro			120,24h	37	Centrifugation+sucrose cushion	3	1D-PAGE (10,100, 120,24h)					Y (10,time ND)
Cysteine-Biotin- Conjugated Silica NPs (Cys-Bio-NPs)	mox	Si		Sphere	F	Synthetic	120	9.9	120.1	5.1	-11.2	1.27	0.1 mg/mL	0.07	0.01	Y	TEM,SEM	Y				FTIR					CHNS	Plasma	Human		10,50,100						Vitro			60	37	Centrifugation	2	1D-PAGE(10,50,100,60min)					Y(10,50,100)
Biotin-Conjugated Silica NPs (Bio-NPs)	mox	Si		Sphere	F	Synthetic	120	10.3	119.4	5.7	-35.4	2.41	0.1 mg/mL	0.09	0.01	Y	TEM,SEM	Y				FTIR					H1R,CHNS	Plasma	Human		10,50,100						Vitro			60	37	Centrifugation	2	1D-PAGE(10,50,100,60min)					Y(10,50,100)
Cysteine-Conjugated Silica NPs (Cys-NPs)	mox	Si		Sphere	F	Synthetic	121	11.4	120	4.8	-10.3	2.2		0.11	0.06	Y	TEM,SEM	Y				FTIR					H1R,CHNS	Plasma	Human		10,50,100						Vitro			60	37	Centrifugation	2	1D-PAGE(10,50,100,60min)					Y(10,50,100)
PEI/ASO complex, (polyethylenimine)	p	polyethylenimine, antisense oligodeoxynucleotide (ASO)		Sphere		Synthetic			115	14.3	18.9	2.6		0.26		Y	TEM	Zeta										Serum									Vitro			60	4	Centrifugation	3	1D-PAGE	LC-MS/MS	In solution digestion	AB Sciex Triple ToF 5600	163
RAP, (RcP/ASO Particle)	p	Retinol-c-PEI, antisense oligodeoxynucleotide (ASO),		Sphere		Synthetic			383	23.1	15.5	0.7		0.31		Y	TEM	Zeta										Serum									Vitro			60	4	Centrifugation	3	1D-PAGE	LC-MS/MS	In solution digestion	AB Sciex Triple ToF 5600	232
Ag s	m	Silver		Sphere		Synthetic	49.3						1 mM			Y	TEM	Y		XRD								saliva, sweat, bronchoalveolar lavage fluid	Human			Isolation		Healthy		-80	Vitro	5		60	37	Centrifugation	3	1D-PAGE (saliva, sweat, BALF)	LC-MS/MS (BALF)	In gel digestion	Q Exactive spectrometry system (Thermo scientific Inc., USA)	278 (BALF)
Sulfidized Ag s	m	Silver		Sphere		Synthetic	55.6						1 mM			Y	TEM	Y		XRD								saliva, sweat, bronchoalveolar lavage fluid	Human			Isolation		Healthy		-80	Vitro	5		60	37	Centrifugation	3	1D-PAGE (saliva, sweat, BALF)	LC-MS/MS (BALF)	In gel digestion	Q Exactive spectrometry system (Thermo scientific Inc., USA)	243 (BALF)
ZnO s	mox	zinc		Sphere		Synthetic	41.9						1 mM			Y	TEM	Y		XRD								saliva, sweat, bronchoalveolar lavage fluid	Human			Isolation		Healthy		-80	Vitro	5		60	37	Centrifugation	3	1D-PAGE (saliva, sweat, BALF)	LC-MS/MS (BALF)	In gel digestion	Q Exactive spectrometry system (Thermo scientific Inc., USA)	329 (BALF)
Sulfidized ZnO s	mox	zinc		Sphere		Synthetic	71.4						1 mM			Y	TEM	Y		XRD								saliva, sweat, bronchoalveolar lavage fluid	Human			Isolation		Healthy		-80	Vitro	5		60	37	Centrifugation	3	1D-PAGE (saliva, sweat, BALF)	LC-MS/MS (BALF)	In gel digestion	Q Exactive spectrometry system (Thermo scientific Inc., USA)	407 (BALF)
Silver NPs -Sphere	m	Silver		Sphere		Synthetic			16	7	-15.5	2.5	0.003,0.006,0.012,0.024 mg/mL			Y	TEM,SEM			XRD	SPR							Serum	Fetal Bovine		100	Commercial					Vitro			60	37	Centrifugation	3	1D-PAGE (0.003,0.006,0.012,0.024)	LC-MS/MS (0.006)	In solution digestion	maXis LC-MS/MS System(BrukerDaltonics) with a nanoelectrospray source	5
Silver NPs -Cube	m	Silver		Cube		Synthetic			44	30	-20.4	3.6	0.003,0.006,0.012,0.024 mg/mL			Y	TEM,SEM			XRD	SPR							Serum	Fetal Bovine		100	Commercial					Vitro			60	37	Centrifugation	3	1D-PAGE (0.003,0.006,0.012,0.024)	LC-MS/MS (0.006,0.024)	In solution digestion	maXis LC-MS/MS System(BrukerDaltonics) with a nanoelectrospray source	7,14
Silver NPs -Wire	m	Silver		Wire		Synthetic			92	68	-18.1	7.2	0.003,0.006,0.012,0.024 mg/mL			Y	TEM,SEM			XRD	SPR							Serum	Fetal Bovine		100	Commercial					Vitro			60	37	Centrifugation	3	1D-PAGE (0.003,0.006,0.012,0.024)	LC-MS/MS (0.024)	In solution digestion	maXis LC-MS/MS System(BrukerDaltonics) with a nanoelectrospray source	3
Silver NPs -Triangles	m	Silver		Triangles		Synthetic			450	520	-23.7	2.9	0.003,0.006,0.012,0.024 mg/mL			Y	TEM,SEM			XRD	SPR							Serum	Fetal Bovine		100	Commercial					Vitro			60	37	Centrifugation	3	1D-PAGE (0.003,0.006,0.012,0.024)	LC-MS/MS(0.006)	In solution digestion	maXis LC-MS/MS System(BrukerDaltonics) with a nanoelectrospray source	7
gadolinium-embedded iron oxide nanoplates (GdIOP) functionalized by zwitterionic dopamine sulfonate (ZDS) molecules GdIOP@ZDS	m	gadolinium	ZW (dopamine sulfonate)	Plate		Synthetic	nanoplateinterplanar distancesof0.21and0.30						0.05 mg/mL				HRTEM			EDX							ICP	Serum, medium+serum	Fetal Bovine		10,20	Commercial					Vitro			180360	37								Y (10,20, 180,360)
Polystyrene-COOH With different sizes.	p	polystyrene		Sphere	F	Commercial			93		-30.1	5.4	0.4			Y		Y										MEM medium+Serum	Fetal Bovine		10	Commercial					Vitro			10	4	Centrifugation	4	1D-PAGE
Polystyrene-COOH With different sizes.	p	polystyrene		Sphere	F	Commercial			200		-31	1.6	0.4			Y		Y										MEM medium+Serum	Fetal Bovine		10	Commercial					Vitro			10	4	Centrifugation	4	1D-PAGE
Polystyrene-COOH With different sizes.	p	polystyrene		Sphere		Commercial			60		-39.8	3.9	0.4			Y		Y										MEM medium+Serum	Fetal Bovine		10	Commercial					Vitro			10	4	Centrifugation	4	1D-PAGE					Y
Polystyrene-NH2 with different sizes	p	polystyrene		Sphere	F	Commercial			87		39.2	3.6	0.4			Y		Y										MEM medium+Serum	Fetal Bovine		10	Commercial					Vitro			10	4	Centrifugation	4	1D-PAGE
Polystyrene-NH2 with different sizes	p	polystyrene		Sphere	F	Commercial			200		19.9	3.4	0.4			Y		Y										MEM medium+Serum	Fetal Bovine		10	Commercial					Vitro			10	4	Centrifugation	4	1D-PAGE
Polystyrene-NH2 with different sizes	p	polystyrene		Sphere		Commercial			58		40.3	4	0.4			Y		Y										MEM medium+Serum	Fetal Bovine		10	Commercial					Vitro			10	4	Centrifugation	4	1D-PAGE					Y
Nontoxic hydrogel copolymer nanoparticles,2-12	p	hydrogel		Sphere		Synthetic			106				1 mg/mL	0.08		Y	TEM											Serum,Plasma	Human(serum),Ovine(plasma)		25	Commercial	ND,NA	ND,NA			Vitro			45	37	Centrifugation	4	1D-PAGE (serum,plasma)	LC-MS/MS (serum)	In gel digestion	BEH C18 nanotile column and analyzed by MSE on a SYNAPT G2 instrument with a triziac source (Waters)	57 (serum)
Sphere gold NP	m	gold		Sphere		Synthetic			20		32		0.1 mg/mL			Y	TEM	Y										Plasma CSF	Human		10,100 (plasma), 100 (CSF)						Vitro			60	37	Centrifugation	3	1D-PAGE,2D-PAGE [10,100 (plasma), 100 (CSF)]
Rod gold NPs	m	gold		Rod		Synthetic			3.5		29		0.1 mg/mL			Y	TEM	Y										Plasma CSF	Human		10,100 (plasma), 100 (CSF)						Vitro			60	37	Centrifugation		1D-PAGE,2D-PAGE [10,100 (plasma), 100 (CSF)]
Liposomes (17 formulations of liposome)	LP	Liposome		sphere		Synthetic			97	4	52	2.1	0.5 mg/mL	0.12	0.01	Y		Y										Plasma	Human		50						Vitro			60	37	Centrifugation	3		LC-MS/MS	In solution digestion	Tandem Mass, hybrid mass spectrometer (Thermo Fisher Scientific Bremen, Germany), equipped with a nanoelectrospray ion source	Totally 656 proteins detected on the surface of 17 liposome formulations.	Y
	LP	Liposome		sphere		Synthetic			112	11	48.5	0.9	0.5 mg/mL	0.17	0.01	Y		Y										Plasma	Human		50						Vitro			60	37	Centrifugation	3		LC-MS/MS	In solution digestion	Tandem Mass, hybrid mass spectrometer (Thermo Fisher Scientific Bremen, Germany), equipped with a nanoelectrospray ion source		Y
	LP	Liposome		sphere		Synthetic			135	8	30.1	3.4	0.5 mg/mL	0.14	0.04	Y		Y										Plasma	Human		50						Vitro			60	37	Centrifugation	3		LC-MS/MS	In solution digestion	Tandem Mass, hybrid mass spectrometer (Thermo Fisher Scientific Bremen, Germany), equipped with a nanoelectrospray ion source		Y
	LP	Liposome		sphere		Synthetic			128	17	47.4	0.9	0.5 mg/mL	0.11	0.02	Y		Y										Plasma	Human		50						Vitro			60	37	Centrifugation	3		LC-MS/MS	In solution digestion	Tandem Mass, hybrid mass spectrometer (Thermo Fisher Scientific Bremen, Germany), equipped with a nanoelectrospray ion source		Y
	LP	Liposome		sphere		Synthetic			131	7	26.1	2.9	0.5 mg/mL	0.1	0.01	Y		Y										Plasma	Human		50						Vitro			60	37	Centrifugation	3		LC-MS/MS	In solution digestion	Tandem Mass, hybrid mass spectrometer (Thermo Fisher Scientific Bremen, Germany), equipped with a nanoelectrospray ion source		Y
	LP	Liposome		sphere		Synthetic			157	10	58.2	4.3	0.5 mg/mL	0.17	0.01	Y		Y										Plasma	Human		50						Vitro			60	37	Centrifugation	3		LC-MS/MS	In solution digestion	Tandem Mass, hybrid mass spectrometer (Thermo Fisher Scientific Bremen, Germany), equipped with a nanoelectrospray ion source		Y
	LP	Liposome		sphere		Synthetic			108	4	34.5	5.5	0.5 mg/mL	0.14	0.02	Y		Y										Plasma	Human		50						Vitro			60	37	Centrifugation	3		LC-MS/MS	In solution digestion	Tandem Mass, hybrid mass spectrometer (Thermo Fisher Scientific Bremen, Germany), equipped with a nanoelectrospray ion source		Y
	LP	Liposome		sphere		Synthetic			125	10	46.2	2.2	0.5 mg/mL	0.18	0.02	Y		Y										Plasma	Human		50						Vitro			60	37	Centrifugation	3		LC-MS/MS	In solution digestion	Tandem Mass, hybrid mass spectrometer (Thermo Fisher Scientific Bremen, Germany), equipped with a nanoelectrospray ion source		Y
	LP	Liposome		sphere		Synthetic			255	23	33.1	2.4	0.5 mg/mL	0.12	0.02	Y		Y										Plasma	Human		50						Vitro			60	37	Centrifugation	3		LC-MS/MS	In solution digestion	Tandem Mass, hybrid mass spectrometer (Thermo Fisher Scientific Bremen, Germany), equipped with a nanoelectrospray ion source		Y
	LP	Liposome		sphere		Synthetic			193	15	42.1	1.2	0.5 mg/mL	0.13	0.02	Y		Y										Plasma	Human		50						Vitro			60	37	Centrifugation	3		LC-MS/MS	In solution digestion	Tandem Mass, hybrid mass spectrometer (Thermo Fisher Scientific Bremen, Germany), equipped with a nanoelectrospray ion source		Y
	LP	Liposome		sphere		Synthetic			191	23	-8.4	1.9	0.5 mg/mL	0.11	0.02	Y		Y										Plasma	Human		50						Vitro			60	37	Centrifugation	3		LC-MS/MS	In solution digestion	Tandem Mass, hybrid mass spectrometer (Thermo Fisher Scientific Bremen, Germany), equipped with a nanoelectrospray ion source		Y
	LP	Liposome		sphere		Synthetic			136	1	-26.6	0.2	0.5 mg/mL	0.1	0.03	Y		Y										Plasma	Human		50						Vitro			60	37	Centrifugation	3		LC-MS/MS	In solution digestion	Tandem Mass, hybrid mass spectrometer (Thermo Fisher Scientific Bremen, Germany), equipped with a nanoelectrospray ion source		Y
	LP	Liposome		sphere		Synthetic			126	23	-14.2	1.1	0.5 mg/mL	0.11	0.03	Y		Y										Plasma	Human		50						Vitro			60	37	Centrifugation	3		LC-MS/MS	In solution digestion	Tandem Mass, hybrid mass spectrometer (Thermo Fisher Scientific Bremen, Germany), equipped with a nanoelectrospray ion source		Y
	LP	Liposome		sphere		Synthetic			144	4	30.2	2.9	0.5 mg/mL	0.09	0.01	Y		Y										Plasma	Human		50						Vitro			60	37	Centrifugation	3		LC-MS/MS	In solution digestion	Tandem Mass, hybrid mass spectrometer (Thermo Fisher Scientific Bremen, Germany), equipped with a nanoelectrospray ion source		Y
	LP	Liposome		sphere		Synthetic			114	1	18	3.3	0.5 mg/mL	0.08	0.01	Y		Y										Plasma	Human		50						Vitro			60	37	Centrifugation	3		LC-MS/MS	In solution digestion	Tandem Mass, hybrid mass spectrometer (Thermo Fisher Scientific Bremen, Germany), equipped with a nanoelectrospray ion source		Y
	LP	Liposome		sphere		Synthetic			123	6	17.9	1.2	0.5 mg/mL	0.12	0.03	Y		Y										Plasma	Human		50						Vitro			60	37	Centrifugation	3		LC-MS/MS	In solution digestion	Tandem Mass, hybrid mass spectrometer (Thermo Fisher Scientific Bremen, Germany), equipped with a nanoelectrospray ion source		Y
	LP	Liposome		sphere		Synthetic			103	10	9.9	2.2	0.5 mg/mL	0.09	0.03	Y		Y										Plasma	Human		50						Vitro			60	37	Centrifugation	3		LC-MS/MS	In solution digestion	Tandem Mass, hybrid mass spectrometer (Thermo Fisher Scientific Bremen, Germany), equipped with a nanoelectrospray ion source		Y
CA-SPION	mox	Spion		sphere		Synthetic	10		13.2		-35.1					Y	TEM	Y										Serum	Fetal Bovine		50	Commercial					Vitro			30120	RT	Centrifugation	3	1D-PAGE (30,120)
HABP-SPIONs	mox	Spion		sphere		Synthetic			19.2		-11.4					Y		Y										Serum	Fetal Bovine		50	Commercial					Vitro			30120	RT	Centrifugation	3	1D-PAGE(30,120)					Y (30,120)
OPN-SPIONs	mox	Spion		sphere		Synthetic			20.5		-30.8					Y		Y										Serum	Fetal Bovine		50	Commercial					Vitro			30120	RT	Centrifugation	3	1D-PAGE(30,120)					Y(30,120)
PEG-SPIONs	mox	Spion	PEG	sphere		Synthetic			25.1		-31.3					Y		Y										Serum	Fetal Bovine		50	Commercial					Vitro			30120	RT	Centrifugation	3	1D-PAGE(30,120)					Y(30,120)
Au NPs 40	m	gold	citrate	sphere		Synthetic			40				5.6 × 109 particles/mL			Y												Serum	Human		0.5	Isolation	Individual	Prostate cancer, healthy			Vitro	40		120		Centrifugation	2		LC-MS/MS (2 prostate cancer, 1 healthy)	In solution digestion	HPLC-LTQ Orbitrap mass spectrometer system (Thermo Scientific Inc., Bremen, Germany)		Y(2 prostate cancer, 1 healthy)
Au NPs 100	m	gold	citrate	sphere		Synthetic			100				5.6 × 109 particles/mL			Y												Serum	Human		0.5	Isolation	Individual	Prostate cancer, healthy			Vitro	40		120		Centrifugation	2		LC-MS/MS (2 prostate cancer, 1 healthy)	In solution digestion	HPLC-LTQ Orbitrap mass spectrometer system (Thermo Scientific Inc., Bremen, Germany)	7,7 (2 prostate cancer),9 (1 healthy)	Y(2 prostate cancer, 1 healthy)
DHLA-QDs, (dihydrolipoic acid)	m	QD		sphere	F	Synthetic															UV-Vis						Agarose Gel Electrophoresis.	Serum	Fetal Bovine		10	Commercial					Vitro			1,5,15,30,60,120,12h,24h	RT	Centrifugation+sucrose cushion	3	1D-PAGE	LC-MS/MS	In gel digestion	Thermo Scientific Q Exactive HF Hybrid Quadrupole-Orbitrap Mass Spectrometer	10 most abundant proteins (1,5,15,30,60,120,12h,24h)
DHLA-PEG-OMe-QDs, (dihydrolipoic acid)	m	QD	PEG	sphere	F	Synthetic															UV-Vis						Agarose Gel Electrophoresis.	Serum	Fetal Bovine		10	Commercial					Vitro			1,5,15,30,60,120,12h,24h	RT	Centrifugation+sucrose cushion	3	1D-PAGE	LC-MS/MS	In gel digestion	Thermo Scientific Q Exactive HF Hybrid Quadrupole-Orbitrap Mass Spectrometer
Silica (Stober) NP 50	mox	Si		sphere		Synthetic	46	4.9	108.1	6.3	-40.3	1.9	1 mg/mL			Y	TEM,SEM	Y										RPMI+serum	Fetal Bovine		10	Commercial					Vitro			60	37	Centrifugation	3	1D-PAGE	LC-MS/MS	In gel digestion	electrospray liquid chromatography massspectrometry (LC-MS/MS), Bruker Maxis II ETD	25
Silica (Stober) NP 500	mox	Si		sphere		Synthetic	432	18.7	520.3	4.8	-53.1	1.5	1 mg/mL			Y	TEM,SEM	Y										RPMI+serum	Fetal Bovine		10	Commercial					Vitro			60	37	Centrifugation	3	1D-PAGE	LC-MS/MS	In gel digestion	electrospray liquid chromatography massspectrometry (LC-MS/MS), Bruker Maxis II ETD	25
Mesoporous silica NP	mox	Si		sphere		Synthetic	466	86	799.8	22.9	-44	0.8	1 mg/mL			Y	TEM,SEM	Y										RPMI+serum	Fetal Bovine		10	Commercial					Vitro			60	37	Centrifugation	3	1D-PAGE	LC-MS/MS	In gel digestion	electrospray liquid chromatography massspectrometry (LC-MS/MS), Bruker Maxis II ETD	25
Smooth Gold-Coated SPIONs	mox	Spion		sphere		Synthetic			31.2	0.3	-3.2	0.6	0.1 mg/mL	0.123		Y	TEM	Y					Y			ZFC/FC magnetization		Plasma	Human		100	Isolation					Vitro	8		60	37	Magnetic	3	1D-PAGE	LC-MS/MS	In gel digestion	electrospray liquid chromatography mass spectrometry (LC MS/MS)	49
Jagged Gold-Coated SPIONs	mox	Spion		sphere		Synthetic			32.1	0.4	-7.1	0.9	0.1 mg/mL	0.138		Y	TEM	Y					Y			ZFC/FC magnetization		Plasma	Human		100	Isolation					Vitro	8		60	37	Magnetic	3	1D-PAGE	LC-MS/MS	In gel digestion	electrospray liquid chromatography mass spectrometry (LC MS/MS)	49
artificial virus NPs (AVNs) 1 mol DOPS AVN35, ( 1,2-dioleoyl-sn-glycero-3-phospho-L-serine)	protein	Virus		sphere	F	Synthetic			35		-12.9	2	1× 108 particles/mL	0.21		Y	Y		Y		UV-Vis						differential scanning calorimetry (DSC)	DMEM+serum	Fetal Bovine		10	Commercial					Vitro			24h	37	Centrifugation	3,0 (hard,soft)						Y (hard,soft)
artificial virus NPs (AVNs) 2 mol DOPS AVN35 , ( 1,2-dioleoyl-sn-glycero-3-phospho-L-serine)	protein	Virus		sphere	F	Synthetic			35		-21.9	1.5	1× 108 particles/mL	0.12		Y		Y			UV-Vis						differential scanning calorimetry (DSC)	DMEM+serum	Fetal Bovine		10	Commercial					Vitro			24h	37	Centrifugation	3,0						Y (hard,soft)
artificial virus NPs (AVNs) 5 mol DOPS AVN35 , ( 1,2-dioleoyl-sn-glycero-3-phospho-L-serine)	protein	Virus		sphere	F	Synthetic			35		-30.1	3	1× 108 particles/mL	0.14		Y		Y			UV-Vis						differential scanning calorimetry (DSC)	DMEM+serum	Fetal Bovine		10	Commercial					Vitro			24h	37	Centrifugation	3,0						Y (hard,soft)
artificial virus NPs (AVNs) 1 mol DOPS AVN80 , ( 1,2-dioleoyl-sn-glycero-3-phospho-L-serine)	protein	Virus		sphere	F	Synthetic			80		-14.9	1.9	1× 108 particles/mL	0.23		Y		Y			UV-Vis						differential scanning calorimetry (DSC)	DMEM+serum	Fetal Bovine		10	Commercial					Vitro			24h	37	Centrifugation	3,0						Y (hard,soft)
artificial virus NPs (AVNs) 2 mol DOPS AVN80 , ( 1,2-dioleoyl-sn-glycero-3-phospho-L-serine)	protein	Virus		sphere	F	Synthetic			80		-26	0.3	1× 108 particles/mL	0.25		Y		Y			UV-Vis						differential scanning calorimetry (DSC)	DMEM+serum	Fetal Bovine		10	Commercial					Vitro			24h	37	Centrifugation	3,0						Y (hard,soft)
artificial virus NPs (AVNs) 5 mol DOPS AVN80, ( 1,2-dioleoyl-sn-glycero-3-phospho-L-serine)	protein	Virus		sphere	F	Synthetic			80		-30.6	1.1	1× 108 particles/mL	0.24		Y		Y			UV-Vis						differential scanning calorimetry (DSC)	DMEM+serum	Fetal Bovine		10	Commercial					Vitro			24h	37	Centrifugation	3,0						Y (hard,soft)
artificial virus NPs (AVNs) PEG-NP (35 )	protein	Virus	PEG	sphere	F	Synthetic			35		-30.7	3	1× 108 particles/mL	0.24		Y		Y			UV-Vis						differential scanning calorimetry (DSC)	DMEM+serum	Fetal Bovine		10	Commercial					Vitro			24h	37	Centrifugation	3,0						Y (hard,soft)
artificial virus NPs (AVNs) PEG-NP (80 )	protein	Virus	PEG	sphere	F	Synthetic			80		-35	0.9	1× 108 particles/mL	0.25		Y		Y			UV-Vis						differential scanning calorimetry (DSC)	DMEM+serum	Fetal Bovine		10	Commercial					Vitro			24h	37	Centrifugation	3,0						Y (hard,soft)
poly(organosiloxane)@poly(2-isopropyl-2-oxazoline)	mox	Si		sphere	F	Synthetic	9.1	1.7	31.1		-4	1				Y	TEM,Cryo-TEM	Y							Y			Serum,RPMI+Serum	Fteal Calf		50,5	Commercial					Vitro			60	20,37	Centrifugation	3	1D-PAGE (serum, media+serum, 20,37,5,50)					Y(media+5,20)
mesoporous silica particles	mox	Si		sphere	F	Synthetic	164	30	159	10	10		1 × 108 particles			Y	TEM,SEM	Y					Y					Serum,Blood	Human			Isolation	Individual	Healthy			Vitro	1		1.4,2,5.68	37	Centrifugation	multiple	1D-PAGE (6 condition, blood, serum, times)	LC-MS/MS	In gel digestion	nLC-ESI-MS/MS,Thermo LTQ XL instrument	serum blood 288, 335 186 ,246 261, 324 185, 189 217, 255 174, 211 serum blood 170, 306 115, 180 164, 287 126, 147 158, 274 102, 166 serum blood 123, 274 111, 149 125, 267 115, 126 112, 223 104, 105
poly(2-methacryloyloxyethylphosphorylcholine) (PMPC)-coated silica hybrid particles	mox	Si	PMPC	sphere	F	Synthetic	161	20	141	13	0		1 × 108 particles			Y	TEM,SEM	Y					Y					Serum,Blood	Human			Isolation	Individual	Healthy			Vitro	1		1.4,2,5.68	37	Centrifugation	multiple	1D-PAGE (6 condition, blood, serum, times)	LC-MS/MS	In gel digestion	nLC-ESI-MS/MS,Thermo LTQ XL instrument
PMPC replica particles	p		PMPC	sphere	F	Synthetic	179	25	527	26	0		1 × 108 particles			Y	TEM,SEM	Y					Y					Serum,Blood	Human			Isolation	Individual	Healthy			Vitro	1		1.4,2,5.68	37	Centrifugation	multiple	1D-PAGE (6 condition, blood, serum, times)	LC-MS/MS	In gel digestion	nLC-ESI-MS/MS,Thermo LTQ XL instrument
NS-4 (PEG/SiO2-shielded Au NPs)	m, coreshell	gold, si	PEG	Sphere		Synthetic	15	1	21	3	-26.5	0.8				Y	TEM	Y			UV-Vis							Serum	Fetal Bovine		10,50	Commercial					Vitro			60	RT	Centrifugation	extensive washing	1D-PAGE (10,50)
NS-PEG	m	gold	PEG	Rod		Synthetic	15	1	20	2	-2.5	0.4				Y	TEM	Y			UV-Vis							Serum	Fetal Bovine		10,50	Commercial					Vitro			60	RT	Centrifugation	extensive washing	1D-PAGE (10,50)
NR-2	m	gold		Rod		Synthetic	29×9	4×1			-20.7	0.2				Y	TEM				UV-Vis							Serum	Fetal Bovine		10,50	Commercial					Vitro			60	RT	Centrifugation	extensive washing	1D-PAGE (10)
NR-PEG	m	gold	PEG	Rod		Synthetic	30×10	5×1			-5.4	0.6				Y	TEM											Serum	Fetal Bovine		10,50	Commercial					Vitro			60	RT	Centrifugation	extensive washing	1D-PAGE (10)
Amin-modified polystyrene NPs 87	p	polystyrene		sphere	F	Commercial	87	6	152.7	3.2	39.2	3.6	34 pM			Y	TEM	Y										MEM+serum	Fetal Bovine		10	Commercial					Vitro					Centrifugation	repeated	1D-PAGE
Amin-modified polystyrene NPs 200	p	polystyrene		sphere	F	Commercial	200	11	270.1	9.3	19.9	3.4	15 pM			Y	TEM	Y										MEM+serum	Fetal Bovine		10	Commercial					Vitro					Centrifugation	repeated	1D-PAGE					Y
carboxylate-modified polystyrene NPs 45	p	polystyrene		sphere	F	Commercial	45	6	60.04	0.91	-43.3	1.5	26 pM			Y	TEM	Y										MEM+serum	Fetal Bovine		10	Commercial					Vitro					Centrifugation	repeated	1D-PAGE
carboxylate-modified polystyrene NPs 210	p	polystyrene		sphere	F	Commercial	210	10	236.2	3.3	-31	1.6	13 pM			Y	TEM	Y										MEM+serum	Fetal Bovine		10	Commercial					Vitro					Centrifugation	repeated	1D-PAGE					Y
RBC membrane-capped DSPE-PEG-functionalized UCNPs, (distearoyl phosphoethanolamine)	cell	RBC	PEG	sphere		Synthetic			100		-6		1 mg			Y	TEM,SEM			XRD								plasma	human	EDTA	100	Isolation	Pooled			-80	Vitro			4h	4	Centrifugation	3	1D-PAGE	LC-MS/MS	In solution digestion	LC−MS/MS performed on a mass spectrometer (Q-ToF, Waters, USA)	181
RBC-Vesicles	cell	RBC		sphere		Synthetic			100		-8		1 mg			Y	TEM,SEM			XRD								plasma	human	EDTA	100	Isolation	Pooled			-80	Vitro			4h	4	Centrifugation	3	1D-PAGE
UCNP, (Upconversion nanoparticles)	p			sphere	F	Synthetic			100		-35		1 mg			Y	TEM,SEM			XRD								plasma	human	EDTA	100	Isolation	Pooled			-80	Vitro			4h	4	Centrifugation	3	1D-PAGE	LC-MS/MS	In solution digestion	LC−MS/MS performed on a mass spectrometer (Q-ToF, Waters, USA)	70
Silica NPs	Mox	Si		sphere		Commercial	22										TEM											Serum	human (high lipid)			Commercial	pooled			-80	Vitro	2		60	37	Centrifugation							Y
cationic liposome (CL) CL1 (DOTAP/cholesterol), (1,2-dioleoyl-3-trimethylammonium propane)	LP	Liposome		sphere		Synthetic			100-150		40-55			0.25	0.09	Y		Y										Plasma	Human		50						Vitro			60	37	Centrifugation	3		LC-MS/MS	In solution digestion	nanoliquid chromatography tandem mass spectrometry	218	Y
cationic liposome (CL) CL2 (DOTAP/ DOPE), (1,2-dioleoyl-3-trimethylammonium propane , dioleoylphosphatidylethanolamine)	LP	Liposome		sphere		Synthetic			150		45			0.15	0.02	Y		Y										Plasma	Human		50						Vitro			60	37	Centrifugation	3		LC-MS/MS	In solution digestion	nanoliquid chromatography tandem mass spectrometry	191	Y
cationic liposome (CL) CL3 (DC-Chol/DOPE), (3β-[N-(N′, N′-dimethylaminoethane) carbamoyl] cholesterol (DC-Chol) and dioleoylphosphatidylethanolamine)	LP	Liposome		sphere		Synthetic			150		55			0.16	0.05	Y		Y										Plasma	Human		50						Vitro			60	37	Centrifugation	3		LC-MS/MS	In solution digestion	nanoliquid chromatography tandem mass spectrometry	199	Y
cationic liposome (CL) CL4 (DC-Chol/cholesterol).	LP	Liposome		sphere		Synthetic			200		50			0.19	0.1	Y		Y										Plasma	Human		50						Vitro			60	37	Centrifugation	3		LC-MS/MS	In solution digestion	nanoliquid chromatography tandem mass spectrometry	138	Y
Spider Silk Particles eADF4(C16), (Araneus diadematus fibroin 4 core sequence)	protein	Silk		sphere		Synthetic					-27	1	0.02 mg/mL				SEM	Y										Whole blood	Human	Heparin	100	Isolation	Individual	Healthy			Vitro	1		60	37	Centrifugation	3	1D-PAGE	LC-MS/MS	In gel digestion	Q-Exactive plus mass spectrometer (Thermo Scientific)	top 50 proteins
Spider Silk Particles eADF4(C16)E8G , (Araneus diadematus fibroin 4 core sequence)	protein	Silk		sphere		Synthetic					-32	2	0.02 mg/mL				SEM											Whole blood	Human	Heparin	100	Isolation	Individual	Healthy			Vitro	1		60	37	Centrifugation	3	1D-PAGE	LC-MS/MS	In gel digestion	Q-Exactive plus mass spectrometer (Thermo Scientific)	50
Spider Silk Particles eADF4(C16)R8G , (Araneus diadematus fibroin 4 core sequence)	protein	Silk		sphere		Synthetic					-21	1	0.02 mg/mL				SEM											Whole blood	Human	Heparin	100	Isolation	Individual	Healthy			Vitro	1		60	37	Centrifugation	3	1D-PAGE	LC-MS/MS	In gel digestion	Q-Exactive plus mass spectrometer (Thermo Scientific)	50
Spider Silk Particles eADF4(C16)RGD (peptide), (Araneus diadematus fibroin 4 core sequence)	protein	Silk		sphere		Synthetic					-24	3	0.02 mg/mL				SEM											Whole blood	Human	Heparin	100	Isolation	Individual	Healthy			Vitro	1		60	37	Centrifugation	3	1D-PAGE	LC-MS/MS	In gel digestion	Q-Exactive plus mass spectrometer (Thermo Scientific)	50
Spider Silk Particles eADF4(κ16) , (Araneus diadematus fibroin 4 core sequence)	protein	Silk		sphere		Synthetic					15	1	0.02 mg/mL				SEM	Y										Whole blood	Human	Heparin	100	Isolation	Individual	Healthy			Vitro	1		60	37	Centrifugation	3	1D-PAGE	LC-MS/MS	In gel digestion	Q-Exactive plus mass spectrometer (Thermo Scientific)	50
Spider Silk ParticleseADF4(C16/κ16) blend	protein	Silk		sphere		Synthetic					-6	8	0.02 mg/mL				SEM											Whole blood	Human	Heparin	100	Isolation	Individual	Healthy			Vitro	1		60	37	Centrifugation	3	1D-PAGE	LC-MS/MS	In gel digestion	Q-Exactive plus mass spectrometer (Thermo Scientific)	50
DOX-loaded Liposome, (doxorubicin)	LP	Liposome		sphere	F	Commercial			92.5	1.7	-34.3	2.5				Y	TEM	Y		SAXS								Plasma	human		5,20,50	Commercial					Vitro			60	37	Centrifugation	3	1D-PAGE (5,20,50)	LC-MS/MS	In solution digestion	nano-LC system connected to a hybrid mass spectrometer LTQ Orbitrap XL (Thermo Fisher Scientific Bremen, Germany)	5: 228 20: 228 50:227	Y(5,20,50)
carboxylated polystyrene NPs-40	P	polystyrene		sphere	F	Commercial	40		73	1	-36	1	0.1 mg/mL	0.23		Y		Y										Meida+Serum	Fetal Bovine		10	Commercial					Vitro			60	37	Centrifugation	3						Y
carboxylated polystyrene NPs-100	P	polystyrene		sphere	F	Commercial	100		120	2	-42	1	0.1 mg/mL	0.004		Y		Y										Meida+Serum	Fetal Bovine		10	Commercial					Vitro			60	37	Centrifugation	3						Y
silica dioxide-50	MOx	Si		sphere	F	Commercial	50		76	1	-27	1	0.25 mg/mL	0.25		Y		Y										Meida+Serum	Fetal Bovine		10	Commercial					Vitro			60	37	Centrifugation	3						Y
silica dioxide-200	MOx	Si		sphere	F	Commercial	200		158	2	-22	2	0.25 mg/mL	0.03		Y		Y										Meida+Serum	Fetal Bovine		10	Commercial					Vitro			60	37	Centrifugation	3						Y
PMA-Naked, PMA-PEG-Mal, PMA-PEG-Anti-HER2-Afb, ( poly(methacrylic acid), (Afbs have been engineered to bind to a wide range of specific targets)	P		PMA	sphere	F	Synthetic	519				-40		1 × 10⁸			Y	TEM	Y										Serum	Human		10,50,100						Vitro			60	37	Centrifugation	3	1D-PAGE (10,50,100)
Gold NPs grafted with PEG at varying density	m	gold	PEG	sphere		Synthetic	15						surface area of 51 cm2	0.15		Y	TEM											Serum	Human		10	Commercial					Vitro			120	RT	Centrifugation	3	1D-PAGE	LC-MS/MS	In solution digestion	liquid chromatography-tandem mass spectrometry (LC-MS/MS),Orbitrap Velos mass spectrometer (Thermo-Fisher Scientific) with collision-activated dissociation using a nanospray ion source (Proxeon).	144
Gold NPs grafted with PEG at varying density	m	gold	PEG	sphere		Synthetic	30						surface area of 51 cm2	0.15		Y	TEM											Serum	Human		10	Commercial					Vitro			120	RT	Centrifugation	3	1D-PAGE
Gold NPs grafted with PEG at varying density	m	gold	PEG	sphere		Synthetic	60						surface area of 51 cm2	0.15		Y	TEM											Serum	Human		10	Commercial					Vitro			120	RT	Centrifugation	3	1D-PAGE
Gold NPs grafted with PEG at varying density	m	gold	PEG	sphere		Synthetic	90						surface area of 51 cm2	0.15		Y	TEM											Serum	Human		10	Commercial					Vitro			120	RT	Centrifugation	3	1D-PAGE
Au NP	m	gold		sphere		Commercial			30		-43.3					Y		Y			UV-Vis							Two Cell lysates	OSE or A2780 lysates (cancer& non cancer)								Vitro			5,15,60,6h,24h	RT	Centrifugation	1		LC-MS/MS (two lysate, all time: 10 condition)		nanoLC-MS/MS with hybrid orbitrap/linear ion trap mass spectrometry	(5min) A2780= 518 OSE= 388; (15) 507,428;(60)386,381;(6h)295,370;(24)298,357	Y
CeO2(S)	MOx	Ce		Sphere		Synthetic			254.7	21.7	5.2					Y	TEM,SEM	Y		XRD			Y					RPMI+serum	Fetal Bovine		10	Commercial					Vitro												Y
CeO2(M)	MOx	Ce		Sphere		Synthetic			108	3.8	2.2					Y	TEM,SEM	Y		XRD			Y					RPMI+serum	Fetal Bovine		10	Commercial					Vitro												Y
CeO2(L)	MOx	Ce		Sphere		Synthetic			140.8	1.9	10.2					Y	TEM,SEM	Y		XRD			Y					RPMI+serum	Fetal Bovine		10	Commercial					Vitro												Y
Fe2O3(S)	MOx	Fe		Sphere		Synthetic			106.9	6.9	11.1					Y	TEM,SEM	Y		XRD			Y					RPMI+serum	Fetal Bovine		10	Commercial					Vitro												Y
Fe2O3(M)	MOx	Fe		Sphere		Synthetic			237.2	5	2.8					Y	TEM,SEM	Y		XRD			Y					RPMI+serum	Fetal Bovine		10	Commercial					Vitro												Y
Fe2O3(L)	MOx	Fe		sphere		Synthetic			6171.7	1083	-0.7					Y	TEM,SEM	Y		XRD			Y					RPMI+serum	Fetal Bovine		10	Commercial					Vitro												Y
SiO2	MOx	Si		sphere		Synthetic			129	2.9	-47.3					Y	TEM,SEM	Y		XRD			Y					RPMI+serum	Fetal Bovine		10	Commercial					Vitro												Y
poly(ethylene glycol)-block-poly(D,Llactide) (PEG-b-PLA) NPs with different PEG densities-NP1	p	PLA, PEG		sphere		Synthetic			43.4	0.2			2 mg/mL	1.17		Y	CryoTEM										(static light scattering)SLS,H1R	Serum	mouse APOA1		10	isolation					Vitro			60	37	Centrifugation+Sucrose cushion	3	1D-PAGE
poly(ethylene glycol)-block-poly(D,Llactide) (PEG-b-PLA) NPs with different PEG densities-NP2	p	PLA, PEG		sphere		Synthetic			43	3.1			2 mg/mL	1.2		Y	CryoTEM										(static light scattering)SLS,H1R	Serum	mouse APOA1		10	isolation					Vitro			60	37	Centrifugation+Sucrose cushion	3	1D-PAGE
poly(ethylene glycol)-block-poly(D,Llactide) (PEG-b-PLA) NPs with different PEG densities-NP3	p	PLA, PEG		sphere		Synthetic			43.2	2.6			2 mg/mL	1.27		Y	CryoTEM										(static light scattering)SLS,H1R	Serum	mouse APOA1		10	isolation					Vitro			60	37	Centrifugation+Sucrose cushion	3	1D-PAGE
poly(ethylene glycol)-block-poly(D,Llactide) (PEG-b-PLA) NPs with different PEG densities-NP4	p	PLA, PEG		sphere		Synthetic			42.6	0.5			2 mg/mL	1.31		Y	CryoTEM										(static light scattering)SLS,H1R	serum	mouse APOA1		10	isolation					Vitro			60	37	Centrifugation+Sucrose cushion	3	1D-PAGE
poly(ethylene glycol)-block-poly(D,Llactide) (PEG-b-PLA) NPs with different PEG densities-NP5	p	PLA, PEG		sphere		Synthetic			43.7	1.9			2 mg/mL	1.33		Y	CryoTEM										(static light scattering)SLS,H1R	serum	mouse APOA1		10	isolation					Vitro			60	37	Centrifugation+Sucrose cushion	3	1D-PAGE
poly(ethylene glycol)-block-poly(D,Llactide) (PEG-b-PLA) NPs with different PEG densities-NP6	p	PLA, PEG		sphere		Synthetic			45.2	2.5			2 mg/mL	1.23		Y	CryoTEM										(static light scattering)SLS,H1R	serum	mouse APOA1		10	isolation					Vitro			60	37	Centrifugation+Sucrose cushion	3	1D-PAGE
poly(ethylene glycol)-block-poly(D,Llactide) (PEG-b-PLA) NPs with different PEG densities-NP7	p	PLA, PEG		sphere		Synthetic			47.8	4.5			2 mg/mL	1.29		Y	CryoTEM										(static light scattering)SLS,H1R	serum	mouse APOA1		10	isolation					Vitro			60	37	Centrifugation+Sucrose cushion	3	1D-PAGE
poly(ethylene glycol)-block-poly(D,Llactide) (PEG-b-PLA) NPs with different PEG densities-NP8	p	PLA, PEG		sphere		Synthetic			47.5	2.6			2 mg/mL	1.31		Y	CryoTEM										(static light scattering)SLS,H1R	Serum	mouse APOA1		10	isolation					Vitro			60	37	Centrifugation+Sucrose cushion	3	1D-PAGE
HFBII-THCPSi, (a fungal protein, class II hydrophobin ), ( thermally hydrocarbonized porous silicon)	m	Si		sphere		Synthetic			324	53	-26.7	5.45	0.09 mg/mL			Y		Y										Plasma	Human		100	Isolation					Vitro			15,60,120	37	Centrifugation	2	1D-PAGE (15,60,120)	LC-MS/MS (120)	In gel digestion	QSTAR XL hybrid quadrupole timeof- flight mass spectrometer (Applied Biosystems)	10 (120)	Y (15,60,120)
THCPSi, ( thermally hydrocarbonized porous silicon)	m	Si		sphere		Synthetic			215	54	-33.7	5.22	0.09 mg/mL			Y		Y										Plasma	Human		100	Isolation					Vitro			15,60,120	37	Centrifugation	2	1D-PAGE (15,60,120)	LC-MS/MS (120)	In gel digestion	QSTAR XL hybrid quadrupole timeof- flight mass spectrometer (Applied Biosystems)	10 (120)	Y (15,60,120)
Nanoparticles functionalized with NH2(MSN_NH2) and with anti-B220, (antibody antihuman/mouse CD45R)	MOx	Si		sphere	F	Synthetic			230		-6		1 mg/ml			Y	TEM,SEM	Y										Serum	Fetal calf		15	Commercial					Vitro			24h	37	Centrifugation	2	1D-PAGE
MSN_c5, (mesoporous silica nanoparticles)	MOx	Si		sphere	F	Synthetic			290		-8		1 mg/ml			Y	TEM	Y										Serum	Fetal calf		15	Commercial					Vitro			24h	37	Centrifugation	2	1D-PAGE
MSN_c4, (mesoporous silica nanoparticles)	MOx	Si		sphere	F	Synthetic			250		-14		1 mg/ml			Y	TEM	Y										Serum	Fetal calf		15	Commercial					Vitro			24h	37	Centrifugation	2	1D-PAGE
MSN_c3, (mesoporous silica nanoparticles)	MOx	Si		sphere	F	Synthetic			260		-23		1 mg/ml			Y	TEM	Y										Serum	Fetal calf		15	Commercial					Vitro			24h	37	Centrifugation	2	1D-PAGE
MSN_c2, (mesoporous silica nanoparticles)	MOx	Si		sphere	F	Synthetic			250		-35		1 mg/ml			Y	TEM	Y										Serum	Fetal calf		15	Commercial					Vitro			24h	37	Centrifugation	2	1D-PAGE
MSN_c1, (mesoporous silica nanoparticles)	MOx	Si		sphere	F	Synthetic			230		-38		1 mg/ml			Y	TEM	Y										Serum	Fetal calf		15	Commercial					Vitro			24h	37	Centrifugation	2	1D-PAGE
FeOx (negative)	MOx	Fe		sphere		Synthetic	15.1	4.9	15	5	-20.8	0.3	0.1 mg/mL			Y	TEM	Y										Serum	Fetal bovine		100	Commercial					Vitro				5,15,25,35,37, 39,41,43,45	Magnetic+centrifugation	2	1D-PAGE (5,15,25,35,37, 39,41,43,45)	LC-MS/MS	In solution digestion	Orbitrap Velos Pro mass spectrometer (ThermoScientific)	FeOx (negative) at 5, 15, 25, 35, 37, 39, 41, 43, and 45 °C: 38, 30, 29, 28, 24, 32, 28, 22, 35 Total:54
FeOx (Neutral)	MOx	Fe		sphere		Synthetic	22.1	7.2	22	7	-10.5	0.6	0.1 mg/mL			Y	TEM	Y										Serum	Fetal bovine		100	Commercial					Vitro				5,15,25,35,37, 39,41,43,45	Magnetic+centrifugation	2		LC-MS/MS	In solution digestion	Orbitrap Velos Pro mass spectrometer (ThermoScientific)	FeOx (Neutral)) at 5, 15, 25, 35, 37, 39, 41, 43, and 45 °C: 26, 26, 26, 22, 23, 25, 17 Total: 33
FeOx (positive)	MOx	Fe		sphere		Synthetic	16.9	5.2	17	5	18.9	0.4	0.1 mg/mL			Y	TEM	Y										Serum	Fetal bovine		100	Commercial					Vitro				5,15,25,35,37, 39,41,43,45	Magnetic+centrifugation	2	1D-PAGE (5,15,25,35,37, 39,41,43,45)	LC-MS/MS	In solution digestion	Orbitrap Velos Pro mass spectrometer (ThermoScientific)	FeOx (positive) at 5, 15, 25, 35, 37, 39, 41, 43, and 45 °C: 42, 33, 24, 25, 29, 47, 22, 27, 26 Total: 63
20:80 CPTEG:CPH, (1,8-bis(p-carboxyphenoxy)-3,6-dioxaoctane), (1,6-bis(p-carboxyphenoxy)hexane)	P	polyanhydride		sphere		Synthetic	194	61			-24	4.1					SEM	Y		EDS							CHNS	Serum	Murine		100	isolation				-20	Vitro			30	37	Centrifugation	3	2D-PAGE
20:80 CPH:SA, (1,6-bis(p-carboxyphenoxy)hexane), (sebacic anhydride)	P	polyanhydride		sphere		Synthetic	449	209			-20	3.7					SEM	Y		EDS							CHNS	Serum	Murine		100	isolation				-20	Vitro			30	37	Centrifugation	3	2D-PAGE
rutile TiO2 silica-coated	MOx	Ti		sphere		Commercial	10×40				-38		0.5 mg/mL			Y	SEM	Y										Plasma,Cell lysate	Human,Macrophage			Plasma: commercial Cell lysate: isolation					Vitro			60: plasma 15h: cell lysate	4	Centrifugation	6	1D-PAGE (plasma, macrophage)	LC-MS/MS	In gel digestion	LC-MS/MS) using a CapLC system coupled to an electrospray ionization quadrupole time-of-flight mass spectrometer. ESI-QUAD-TOF
rutile TiO2 alumina-coated	MOx	Ti		sphere		Commercial	14(0.1and0.6µm)				-47		0.5 mg/mL			Y	SEM	Y										Plasma,Cell lysate	Human,Macrophage			Plasma: commercial Cell lysate: isolation					Vitro			60: plasma 15h: cell lysate	4	Centrifugation	6	1D-PAGE (plasma, macrophage)	LC-MS/MS	In gel digestion	LC-MS/MS) using a CapLC system coupled to an electrospray ionization quadrupole time-of-flight mass spectrometer. ESI-QUAD-TOF
rutile TiO2 silicone-coated	MOx	Ti		sphere		Commercial	14(1and5.3µm)				-10		0.5 mg/mL			Y	SEM	Y										Plasma,Cell lysate	Human,Macrophage			Plasma: commercial Cell lysate: isolation					Vitro			60: plasma 15h: cell lysate	4	Centrifugation	6	1D-PAGE (plasma, macrophage)	LC-MS/MS	In gel digestion	LC-MS/MS) using a CapLC system coupled to an electrospray ionization quadrupole time-of-flight mass spectrometer. ESI-QUAD-TOF
(r/a) rutile+ anastase TiO2	MOx	Ti		sphere		Commercial	30-40				-62		0.5 mg/mL			Y	SEM	Y										Plasma,Cell lysate	Human,Macrophage			Plasma: commercial Cell lysate: isolation					Vitro			60: plasma 15h: cell lysate	4	Centrifugation	6	1D-PAGE (plasma, macrophage)	LC-MS/MS	In gel digestion	LC-MS/MS) using a CapLC system coupled to an electrospray ionization quadrupole time-of-flight mass spectrometer. ESI-QUAD-TOF
(a) anastaseTiO2	MOx	Ti		sphere		Commercial	25				-40		0.5 mg/mL			Y	SEM	Y										Plasma,Cell lysate	Human,Macrophage			Plasma: commercial Cell lysate: isolation					Vitro			60: plasma 15h: cell lysate	4	Centrifugation	6	1D-PAGE (plasma, macrophage)	LC-MS/MS	In gel digestion	LC-MS/MS) using a CapLC system coupled to an electrospray ionization quadrupole time-of-flight mass spectrometer. ESI-QUAD-TOF
ZnO	MOx	Zn		sphere		Commercial	30-35				-27		0.5 mg/mL			Y	SEM	Y										Plasma,Cell lysate	Human,Macrophage			Plasma: commercial Cell lysate: isolation					Vitro			60: plasma 15h: cell lysate	4	Centrifugation	6	1D-PAGE (plasma, macrophage)	LC-MS/MS	In gel digestion	LC-MS/MS) using a CapLC system coupled to an electrospray ionization quadrupole time-of-flight mass spectrometer. ESI-QUAD-TOF
SiO2	MOx	Si		sphere		Commercial	10				-43		0.5 mg/mL			Y	SEM	Y										Plasma,Cell lysate	Human,Macrophage			Plasma: commercial Cell lysate: isolation					Vitro			60: plasma 15h: cell lysate	4	Centrifugation	6	1D-PAGE (plasma, macrophage)	LC-MS/MS	In gel digestion	LC-MS/MS) using a CapLC system coupled to an electrospray ionization quadrupole time-of-flight mass spectrometer. ESI-QUAD-TOF
mwCNT	Carbon	CNT		sphere		Commercial	10-30				-50		0.5 mg/mL			Y	SEM	Y										Plasma,Cell lysate	Human,Macrophage			Plasma: commercial Cell lysate: isolation					Vitro			60: plasma 15h: cell lysate	4	Centrifugation	6	1D-PAGE (plasma, macrophage)	LC-MS/MS	In gel digestion	LC-MS/MS) using a CapLC system coupled to an electrospray ionization quadrupole time-of-flight mass spectrometer. ESI-QUAD-TOF
Au	m	gold		sphere		Commercial	28						0.05 mg/mL			Y	TEM	Y										Cytosolic protein extracts	HeLa		20 mg/mL	isolation					Vitro			60	RT	Centrifugation		1D-PAGE	LC-MS/MS	In gel digestion	LTQ-Orbitrap XL hybrid ion trap-orbitrap mass spectrometer	443
Gd2O3 (Gadolinium(III) oxide)	MOx	Gd		Cube		Commercial	25						0.05 mg/mL			Y	TEM	Y										Cytosolic protein extracts	HeLa		20 mg/mL	isolation					Vitro			60	RT	Centrifugation		1D-PAGE	LC-MS/MS	In gel digestion	LTQ-Orbitrap XL hybrid ion trap-orbitrap mass spectrometer	853
MnFe2O4	MOx	Mn		sphere		Commercial	45						0.05 mg/mL			Y	TEM	Y										Cytosolic protein extracts	HeLa		20 mg/mL	isolation					Vitro			60	RT	Centrifugation		1D-PAGE	LC-MS/MS	In gel digestion	LTQ-Orbitrap XL hybrid ion trap-orbitrap mass spectrometer	496
Mn2O3	MOx	Mn		sphere		Commercial	30						0.05 mg/mL			Y	TEM	Y										Cytosolic protein extracts	HeLa		20 mg/mL	isolation					Vitro			60	RT	Centrifugation		1D-PAGE	LC-MS/MS	In gel digestion	LTQ-Orbitrap XL hybrid ion trap-orbitrap mass spectrometer	433
SiO2-S	MOx	Si		sphere		Commercial	17.5						0.05 mg/mL			Y	TEM	Y										Cytosolic protein extracts	HeLa		20 mg/mL	isolation					Vitro			60	RT	Centrifugation		1D-PAGE	LC-MS/MS	In gel digestion	LTQ-Orbitrap XL hybrid ion trap-orbitrap mass spectrometer	560
SiO2-P	MOx	Si		sphere		Commercial	17.5						0.05 mg/mL			Y	TEM	Y										Cytosolic protein extracts	HeLa		20 mg/mL	isolation					Vitro			60	RT	Centrifugation		1D-PAGE	LC-MS/MS	In gel digestion	LTQ-Orbitrap XL hybrid ion trap-orbitrap mass spectrometer	632
THCPSi-alkyne, ( thermally hydrocarbonized porous silicon)	m	Si		sphere		Synthetic			176.3	2.6	-20.4	0.5	0.2 mg/mL	0.087	0.011	Y	TEM,HR-SEM	Y				FTIR						Plasma	Human								Vitro			120	37	Centrifugation	2	1D-PAGE	LC-MS/MS	In gel digestion	QSTAR XL hybrid quadrupole timeof- flight mass spectrometer (Applied Biosystems,USA)	20
THCPSi-RGDS (peptide), ( thermally hydrocarbonized porous silicon)	m	Si		sphere		Synthetic			181.6	2.2	-22.1	1	0.2 mg/mL	0.072	0.003	Y	TEM,HR-SEM	Y				FTIR						Plasma	Human								Vitro			120	37	Centrifugation	2	1D-PAGE	LC-MS/MS	In gel digestion	QSTAR XL hybrid quadrupole timeof- flight mass spectrometer (Applied Biosystems,USA)	20
THCPSi-iRGD (peptide), ( thermally hydrocarbonized porous silicon)	m	Si		sphere		Synthetic			186.7	1.1	-24.2	0.5	0.2 mg/mL	0.062	0.015	Y	TEM,HR-SEM	Y				FTIR						Plasma	Human								Vitro			120	37	Centrifugation	2	1D-PAGE	LC-MS/MS	In gel digestion	QSTAR XL hybrid quadrupole timeof- flight mass spectrometer (Applied Biosystems,USA)	20
THCPSi-PGA, ( thermally hydrocarbonized porous silicon)	m	Si	Poly(glutamic acid)(PGA)	sphere		Synthetic			180.9	1.1	-31.6	0.2	0.2 mg/mL	0.061	0.015	Y	TEM,HR-SEM	Y				FTIR						Plasma	Human								Vitro			120	37	Centrifugation	2	1D-PAGE	LC-MS/MS	In gel digestion	QSTAR XL hybrid quadrupole timeof- flight mass spectrometer (Applied Biosystems,USA)	20
THCPSi-Dex6k, ( thermally hydrocarbonized porous silicon)	m	Si	dextran	sphere		Synthetic			200.5	0.1	22.8	0.3	0.2 mg/mL	0.059	0.02	Y	TEM,HR-SEM	Y				FTIR						Plasma	Human								Vitro			120	37	Centrifugation	2	1D-PAGE	LC-MS/MS	In gel digestion	QSTAR XL hybrid quadrupole timeof- flight mass spectrometer (Applied Biosystems,USA)	20
THCPSi-Dex40k, ( thermally hydrocarbonized porous silicon)	m	Si	dextran	sphere		Synthetic			221.9	1.9	14.4	0.6	0.2 mg/mL	0.076	0.004	Y	TEM,HR-SEM	Y				FTIR						Plasma	Human								Vitro			120	37	Centrifugation	2	1D-PAGE	LC-MS/MS	In gel digestion	QSTAR XL hybrid quadrupole timeof- flight mass spectrometer (Applied Biosystems,USA)	20
BPEI- AuNP40, (branched polyethylenimine)	m	gold	BPEI	sphere		Synthetic	42.2	15.5	57.64	6.4	61.4	1.9	0.45 mg/mL	0.144		Y	TEM	Y										Plasma	Human		55	Isolation	pooled	Healthy			Vitro	5		60,6h,12h,24 h	37	Centrifugation	repeated						Y
Lipoic- AuNP40	m	gold	lipoic acid	sphere		Synthetic	41.3	4.9	44.97	2.4	-73.3	2.8	0.45 mg/mL	0.063		Y	TEM	Y										Plasma	Human		55	Isolation	pooled	Healthy			Vitro	5		60,6h,12h,24 h	37	Centrifugation	repeated
PEG-AuNP40	m	gold	PEG	sphere		Synthetic	43.1	4.5	67.2	4.2	-8.3	3.4	0.45 mg/mL	0.118		Y	TEM	Y										Plasma	Human		55	Isolation	pooled	Healthy			Vitro	5		60,6h,12h,24 h	37	Centrifugation	repeated
BPEI- AuNP80, (branched polyethylenimine)	m	gold	BPEI	sphere		Synthetic	83.8	10	92.05	4.8	53.6	3.4	0.45 mg/mL	0.117		Y	TEM	Y										Plasma	Human		55	Isolation	pooled	Healthy			Vitro	5		60,6h,12h,24 h	37	Centrifugation	repeated
Lipoic- AuNP80	m	gold	lipoic acid	sphere		Synthetic	85.4	9.2	83.54	2.9	-35.4	2.3	0.45 mg/mL	0.121		Y	TEM	Y										Plasma	Human		55	Isolation	pooled	Healthy			Vitro	5		60,6h,12h,24 h	37	Centrifugation	repeated
PEG-AuNP80	m	gold	PEG	sphere		Synthetic	81.7	11.4	118.9	3.3	-18.3	2.1	0.45 mg/mL	0.084		Y	TEM	Y										Plasma	Human		55	Isolation	pooled	Healthy			Vitro	5		60,6h,12h,24 h	37	Centrifugation	repeated
plasma polymer-coated surfaces having AA (amine-NH3, hydrophilic)	p	allyalamine (AA)		sphere		Synthetic					2.5							Y						Y			Water Contact Angle,Ellipsometry	Serum	Human			Commercial	pooled				Vitro			60	37	Centrifugation	3	1D-PAGE	LC-MS/MS		nanoACQUITY ultra performance liquid chromatography coupled with a Synapt G2-Si mass spectrometer(Waters Corporation)	69
AC(carboxyl acid-COOH, hydrophilic)	p	Acrylic acid (AC)		sphere		Synthetic					-28							Y						Y			Water Contact Angle,Ellipsometry	Serum	Human			Commercial	pooled				Vitro			60	37	Centrifugation	3	1D-PAGE	LC-MS/MS		nanoACQUITY ultra performance liquid chromatography coupled with a Synapt G2-Si mass spectrometer(Waters Corporation)	65
MEOX (C4H7NO, hydrophilic) (2-methyl-2-oxazoline)	p	2-methyl-2-oxazoline (MEOX)		sphere		Synthetic					-18							Y						Y			Water Contact Angle,Ellipsometry	Serum	Human			Commercial	pooled				Vitro			60	37	Centrifugation	3	1D-PAGE	LC-MS/MS		nanoACQUITY ultra performance liquid chromatography coupled with a Synapt G2-Si mass spectrometer(Waters Corporation)	65
OD (hydrocarbon-CH3, hydrophobic).	p	1,7-octadiene (OD)		sphere		Synthetic					-19							Y						Y			Water Contact Angle,Ellipsometry	Serum	Human			Commercial	pooled				Vitro			60	37	Centrifugation	3	1D-PAGE	LC-MS/MS		nanoACQUITY ultra performance liquid chromatography coupled with a Synapt G2-Si mass spectrometer(Waters Corporation)	68
Layered silicate nanoparticles	mox	Si		sphere		Commercial	20-50		85		-40		0.01 mg/mL			Y		Y										Serum	Fetal Bovine		1,10,94(FBS)	Commercial				-80	Vitro			30	37	Centrifugation		1D-PAGE (1,10,94),2D-PAGE(1,10,94)
bare MNPs	MOx	Fe	polymethacrylic acid	sphere		Synthetic	10to20						125 mg/mL				TEM	Y				FTIR			Y		Relaxivity	RPMI+serum	Fetal Bovine		10	Commercial					Vitro					Centrifugation	3	1D-PAGE	LC-MS/MS	In gel digestion	LTQ FT Ultra Mass Spectrometer	8	Y
MNPs-20 kDa linear polymethacrylic acid	MOx	Fe	polyethylenimine	sphere		Synthetic	10to20						125 mg/mL				TEM	Y				FTIR			Y		Relaxivity	RPMI+serum	Fetal Bovine		10	Commercial					Vitro					Centrifugation	3	1D-PAGE	LC-MS/MS	In gel digestion	LTQ FT Ultra Mass Spectrometer	7	Y
MNPs- 25 kDa linear polyethylenimine	MOx	Fe	polyethylenimine	sphere		Synthetic	10to20						125 mg/mL				TEM	Y				FTIR			Y		Relaxivity	RPMI+serum	Fetal Bovine		10	Commercial					Vitro					Centrifugation	3	1D-PAGE	LC-MS/MS	In gel digestion	LTQ FT Ultra Mass Spectrometer	6	Y
MNPs- 25 kDa branched polyethylenimine	MOx	Fe	polyethylenimine	sphere		Synthetic	10to20						125 mg/mL				TEM	Y				FTIR			Y		Relaxivity	RPMI+serum	Fetal Bovine		10	Commercial					Vitro					Centrifugation	3	1D-PAGE	LC-MS/MS	In gel digestion	LTQ FT Ultra Mass Spectrometer	9	Y
MNPs- 0.8 kDa branched oligoethylenimine	MOx	Fe	oligoethylenimine	sphere		Synthetic	10to20						125 mg/mL				TEM	Y				FTIR			Y		Relaxivity	RPMI+serum	Fetal Bovine		10	Commercial					Vitro					Centrifugation	3	1D-PAGE					Y
Nontargeted Gols NPs (5)	m	gold		sphere		Synthetic	5		15	3	-8.6	1.7	a total surface area of 50 cm²	0.28	0.02	Y	TEM	Y										DMEM+Serum	Human		10						Vitro			120		Centrifugation	several times	1D-PAGE					Y
Nontargeted Gols NPs(15 )	m	gold		sphere		Synthetic	15		25	5	-10.9	2.2	a total surface area of 50 cm²	0.26	0.02	Y	TEM	Y										DMEM+Serum	Human		10						Vitro			120		Centrifugation	several times	1D-PAGE					Y
Nontargeted Gols NPs (40 )	m	gold		sphere		Synthetic	40		50	4	-13.4	0.5	a total surface area of 50 cm²	0.27	0.02	Y	TEM	Y										DMEM+Serum	Human		10						Vitro			120		Centrifugation	several times	1D-PAGE					Y
Targeted gold NPs (5 )	m	gold		sphere	F	Synthetic	5		16	4	-27.6	2.6	a total surface area of 50 cm²	0.23	0.03	Y	TEM	Y										DMEM+Serum	Human		0.5,1,2,5,10						Vitro			120		Centrifugation	several times	1D-PAGE (0.5,1,2,5,10)					Y (10)
Targeted gold NPs (15 )	m	gold		sphere	F	Synthetic	15		30	4	-20.7	0.3	a total surface area of 50 cm²	0.2	0.04	Y	TEM	Y										DMEM+Serum	Human		10						Vitro			120		Centrifugation	several times	1D-PAGE					Y
Targeted gold NPs (40 )	m	gold		sphere	F	Synthetic	40		52	5	-26.3	5.4	a total surface area of 50 cm²	0.2	0.01	Y	TEM	Y										DMEM+Serum	Human		10						Vitro			120		Centrifugation	several times	1D-PAGE					Y
single- or multifunctionalized fluorescent silica NPs (FFSNPs) 100 APTES	MOx	si		sphere	F	Synthetic	58	2						0.14	0.03	Y	SEM,STEM	Y									fluorescence spectra	DMEM+Serum	Fetal calf		10	Commercial					Vitro			30	37								Y
single- or multifunctionalized fluorescent silica NPs (FFSNPs) 75 APTES + 25 HSPSA	MOx	si		sphere	F	Synthetic	58	2						0.2	0.04	Y	SEM,STEM	Y									fluorescence spectra	DMEM+Serum	Fetal calf		10	Commercial					Vitro			30	37								Y
single- or multifunctionalized fluorescent silica NPs (FFSNPs) 50 APTES + 50 HSPSA	MOx	si		sphere	F	Synthetic	58	2						0.23	0.03	Y	SEM,STEM	Y									fluorescence spectra	DMEM+Serum	Fetal calf		10	Commercial					Vitro			30	37								Y
single- or multifunctionalized fluorescent silica NPs (FFSNPs) 25 APTES + 75 HSPSA	MOx	si		sphere	F	Synthetic	58	2						0.17	0.04	Y	SEM,STEM	Y									fluorescence spectra	DMEM+Serum	Fetal calf		10	Commercial					Vitro			30	37								Y
single- or multifunctionalized fluorescent silica NPs (FFSNPs) 100 HSPSA	MOx	si		sphere	F	Synthetic	58	2						0.19	0.01	Y	SEM,STEM	Y									fluorescence spectra	DMEM+Serum	Fetal calf		10	Commercial					Vitro			30	37								Y
SiO2 50	MOx	si		sphere			50		114.4	1	-39	0.4	10 mg/mL	0.071		Y	TEM	Y		XRD			Y	Y			TOF-SIMS	Serum	Fetal calf			Commercial					Vitro			60	RT	Centrifugation	1	1D-PAGE
SiO2 200	MOx	si		sphere			200		35.6	1.2	-32.7	1.2	10 mg/mL	0.19		Y	TEM	Y		XRD			Y	Y			TOF-SIMS	Serum	Fetal calf			Commercial					Vitro			60	RT	Centrifugation	1	1D-PAGE
CeO2,A	MOx	Ce		sphere			11.6	5.6	180.8	3	40.9	1.7	10 mg/mL	0.257		Y	TEM	Y		XRD			Y	Y			TOF-SIMS,Contact Angle	Serum	Fetal calf			Commercial					Vitro			60	RT	Centrifugation	1	1D-PAGE
CeO2,B	MOx	Ce		sphere			22.6	5.7	189.2	1.4	38.3	4.8	10 mg/mL	0.225		Y	TEM	Y		XRD			Y	Y			TOF-SIMS,Contact Angle	Serum	Fetal calf			Commercial					Vitro			60	RT	Centrifugation	1	1D-PAGE
CeO2,C	MOx	Ce		sphere			22.5	7.6	170.4	2.1	31.5	3.5	10 mg/mL	0.17		Y	TEM	Y		XRD			Y	Y			TOF-SIMS,Contact Angle	Serum	Fetal calf			Commercial					Vitro			60	RT	Centrifugation	1	1D-PAGE
CeO2,D	MOx	Ce		sphere			5.4	13	163.4	23.5	28.8	1.4	10 mg/mL	0.311		Y	TEM	Y		XRD			Y	Y			TOF-SIMS,Contact Angle	Serum	Fetal calf			Commercial					Vitro			60	RT	Centrifugation	1	1D-PAGE
gold nanoparticles coated with A) PEI/PSS/PEI (poly(ethylene imine), (poly(styrene sulfonate))	m	gold	poly(allylamine	sphere		Synthetic			32							Y		Y			LSPR		Y					Leibovitz (media)+serum	Fetal calf		10	Commercial					Vitro			60	37	Centrifugation	3	1D-PAGE
gold NPs, B)PAH/PSS/PAH (poly(allylamine hydrochloride))	m	gold	poly(allylamine	sphere		Synthetic			32							Y		Y			LSPR		Y					Leibovitz (media)+serum	Fetal calf		10	Commercial					Vitro			60	37	Centrifugation	3	1D-PAGE
gold NPs,C) PD/PSS/PD (poly(diallylammonium chloride))	m	gold	poly(diallyldimethylammonium	sphere		Synthetic			32							Y		Y			LSPR		Y					Leibovitz (media)+serum	Fetal calf		10	Commercial					Vitro			60	37	Centrifugation	3	1D-PAGE
Au@PDA (Polydopamine) NPs with 0.5 μg/mL DA (dopamine)	m	gold	Polydopamine	sphere		Synthetic			86.03	1.13	-12.02	0.45	0.25	0.232		Y	Cryo-EM	Y			UV-Vis	FTIR						DMEM+Serum	Fetal Bovine			Commercial					Vitro			60,6h, 48h,96h	37	Centrifugation	3	PAGE(60,96h)	LC-MS/MS	In solution digestion	liquid chromatography tandem−mass spectrometry,Bruker ultrafleXtreme MALDI-TOF/TOF	(1 h): 9 (96 h): 11
Au@PDA NPs with 20 μg/mL DA	m	gold	Polydopamine	sphere		Synthetic			127.4	1.1	-17.59	1.4	0.25	0.232		Y	Cryo-EM	Y			UV-Vis	FTIR						DMEM+Serum	Fetal Bovine			Commercial					Vitro			60,6h, 48h,96h	37	Centrifugation	3	PAGE(60,96h)	LC-MS/MS	In solution digestion	liquid chromatography tandem−mass spectrometry,Bruker ultrafleXtreme MALDI-TOF/TOF	( 1 h): 3 (96 h): 3
Au@PDA NPs with 65 μg/mL DA	m	gold	Polydopamine	sphere		Synthetic			179.23	1.31	-27.76	6.3	0.25	0.234		Y	Cryo-EM	Y			UV-Vis	FTIR						DMEM+Serum	Fetal Bovine			Commercial					Vitro			60,6h, 48h,96h	37	Centrifugation	3	PAGE(60,96h)	LC-MS/MS	In solution digestion	liquid chromatography tandem−mass spectrometry,Bruker ultrafleXtreme MALDI-TOF/TOF	(1 h):11 (96 h):12
Fe3O4−Au/ Ag/Pd hybrid NPs	Mox,coreshell	Fe,Pd		sphere		Synthetic	10				51	27	2 Mm				TEM	Y		XRD		FTIR		Y			Magnetization	bacterial extract	Escherichia coli DH10B			Isolation					Vitro			Overnight	37	Magntic	4	1D-PAGE
Pegylated Au NPs 8	m	gold	PEG	sphere		Synthetic	8		31	0.6			total surface area of 6.28 × 10¹⁷/²	0.19		Y	TEM	Y			UV-Vis							Blood	Rat		100	isolation	individual		5-6 weeks		Vivo		Sprague−Dawley Rats,3	60, 2h,4h,8h,24h	37	Centrifugation	1	1D-PAGE					Y(Vivo,1,2,4,8,24h)
Pegylated Au NPs 15	m	gold	PEG	sphere		Synthetic	15		42	1.8			total surface area of 6.28 × 10¹⁷/²	0.13		Y	TEM	Y			UV-Vis							Blood	Rat		100	isolation	individual		5-6 weeks		Vivo		Sprague−Dawley Rats,3	60, 2h,4h,8h,24h	37	Centrifugation	1	1D-PAGE					Y(Vivo,1,2,4,8,24h)
Pegylated Au NPs 35	m	gold	PEG	sphere		Synthetic	35		69	0.5			total surface area of 6.28 × 10¹⁷/²	0.03		Y	TEM	Y			UV-Vis							Blood	Rat		100	isolation	individual		5-6 weeks		Vivo		Sprague−Dawley Rats,3	60, 2h,4h,8h,24h	37	Centrifugation	1	1D-PAGE					Y(Vivo,1,2,4,8,24h)
Pegylated Au NPs 50	m	gold	PEG	sheets		Synthetic	50		81	3			total surface area of 6.28 × 10¹⁷/²	0.04		Y	TEM	Y			UV-Vis							Blood	Rat		100	isolation	individual		5-6 weeks		Vivo		Sprague−Dawley Rats,3	60, 2h,4h,8h,24h	37	Centrifugation	1	1D-PAGE					Y(Vivo,1,2,4,8,24h)
Pegylated Au NPs 80	m	gold	PEG	sheets		Synthetic	80		117	2.3			total surface area of 6.28 × 10¹⁷/²	0.06		Y	TEM	Y			UV-Vis							Blood	Rat		100	isolation	individual		5-6 weeks		Vivo		Sprague−Dawley Rats,3	60, 2h,4h,8h,24h	37	Centrifugation	1	1D-PAGE					Y(Vivo,1,2,4,8,24h)
mPEG−PLGA/PLGA/PLLA-Cy5 (Poly (lactic-co-glycolic acid), (Poly(L-lactic) Acid-Amine)	p	PLGA	PEG	sphere		Synthetic	50		80	1.7			total surface area of 6.28 × 10¹⁷/²	0.16		Y	TEM	Y			UV-Vis							Blood	Rat		100	isolation	individual		5-6 weeks		Vivo		Sprague−Dawley Rats,3	60, 2h,4h,8h,24h	37	Centrifugation	1	1D-PAGE	LC-MS/MS	In solution digestion	LTQ-Orbitrap Elite hybrid mass spectrometer, ThermoFisher, San Jose, CA) outfitted with a nanospray source and EASY-nLC split-free nano-LC system (ThermoFisher)	707	Y(Vivo,1,2,4,8,24h)
EMT-Type Zeolite NPs.(a synthetic suspension)	m	aluminosilicate		sphere		Synthetic	13.8				-38.7		0.1 mg/mL			Y	TEM	Y										Plasma	Human		10100	Commercial					Vitro			60	37	Centrifugation	3	1D-PAGE (10,100)
personalized protein nanoparticle, 50	protein			sphere		Synthetic	69.3	4.4			-7.6	1	cm2 of nanoparticle surface			Y	TEM	Y										Serum,Serum,Tear,Milk,saliva	C57BL/6 mice Human Human Human Human		100	Isolation,Commercial,Commercial,Commercial,Commercial	ND,ND,ND,ND,ND	NA,ND,ND,ND,ND	,,,,	-20	vitro			60	37	Centrifugation	2		LC-MS/MS	In solution digestion	trap-Orbitrap hybrid analyzer equipped with a nanospray source & EASY-Nlc split-free nano-LC system	67 proteins for Surface chemistries, 672 proteins for biological fluid.
Graphene oxide	Carbon	Graphene oxide		sheets		Synthetic	Weight 0.2 Height 1.1 Angle 0.3				-33		0.160 mg/mL			Y		Y					Y					Serum	Fetal bovine		2.5	Commercial					Vitro			5	RT	Centrifugation	3	1D-PAGE					Y
Reduced graphene oxide	Carbon	Graphene oxide		sheets		Synthetic	Weight 0.7 Height 5.5 Angle 0.46				-14		0.160 mg/mL			Y		Y					Y					Serum	Fetal bovine		2.5	Commercial					Vitro			5	RT	Centrifugation	3	1D-PAGE					Y
TiO2	MOx	Ti		sphere		Synthetic	20						0.150, 3 mg/mL			Y	TEM			X-ray								FBS	Fetal bovine			Commercial					Vitro			15h		Centrifugation	3	1D-PAGE
IMMUNOMAGNETIC MICRO/NANOParticle (IMNs),	MOx	Fe	PEG	sphere		Synthetic	80		80				1 mg/ml			Y	TEM,SEM	Y		X-ray								Plasma	Human		10,55						Vitro			4h	4	Centrifugation		1D-PAGE	LC-MS/MS	In solution digestion	UPLC connected to (Q-ToF, Waters, USA)	58 (10) 61(55)	Y (10)
RBC-IMNs, RBC surface modified Fe2O3 NPs	MOx	Fe	PEG	sphere		Synthetic	89		100				1 mg/ml			Y	TEM,SEM	Y		X-ray								Plasma	Human		10,55						Vitro			4h	4	Centrifugation		1D-PAGE	LC-MS/MS	In solution digestion	UPLC connected to (Q-ToF, Waters, USA)	233(10) 233(55)	Y (10)
sLe ͣ-coated PLGA nanospheres 500 (Sialyl Lewis A)	p	PLGA		sphere		Synthetic																						Plasma,Plasma, Plasma, Plasma	Rabbit Mouse Porcine human								Vitro			60		Centrifugation	3	1D-PAGE (4 media)
Magnetic NP-COOH	MOx	Fe		sphere		Commercial			55	1	-32	5	0.125 mg/L			Y	TEM	Y						Y				RPMI+ Serum	Fetal Bovine		1,2,4,8,10	Commercial					Vitro			60		Centrifugation+Magnetic	3	1D-PAGE (10)	LC-MS/MS (10)	In gel digestion	Ultimate 3000 HPLC coupled with an LTQ FT ultra mass spectrometer (Thermo Electron, Bremen, Germany)	6	Y(1,2,4,8,10)
SSPEI/MUA-AuNP/pDNA (bioreducible polyethylenimine), (11-mercaptoundecanoic acid), (plasmid DNA)	m	gold	bioreducible polyethylenimine	sphere		Synthetic			145.1	6	30.7	0.5				Y	TEM	Y			UV-Vis							DMEM+Serum	Fetal bovine		10,25,50						Vitro			10,8h				UV-Vis (10,25,50),(10,8h)
Carboxy-functionalized polystyrene	p	polystyrene		sphere		Synthetic			130	13	-27	8	nanoparticles surface (0.05 m2)			Y	TEM	Y										Plasma	Human			Isolation	Pooled	Healthy		-80	Vitro	5 to 10		60	37	Centrifugation		1D-PAGE	LC-MS/MS	In solution digestion	nanoACQUITY UPLC system coupled with a Synapt G2- Si mass spectrometer.		Y
Carboxy-functionalized polystyrene precoated with with IgG depleted plasma	p	polystyrene		sphere		Synthetic			164	16	-17	9	nanoparticles surface (0.05 m2)			Y	TEM	Y										Plasma	Human			Isolation	Pooled	Healthy		-80	Vitro	5 to 10		60	37	Centrifugation		1D-PAGE	LC-MS/MS	In solution digestion	nanoACQUITY UPLC system coupled with a Synapt G2- Si mass spectrometer.		Y
Amino- functionalized polystyrene	p	polystyrene		sphere		Synthetic			150	15	4	1	nanoparticles surface (0.05 m2)			Y	TEM	Y										Plasma	Human			Isolation	Pooled	Healthy		-80	Vitro	5 to 10		60	37	Centrifugation		1D-PAGE	LC-MS/MS	In solution digestion	nanoACQUITY UPLC system coupled with a Synapt G2- Si mass spectrometer.
Amino- functionalized polystyrene precoated with with IgG depleted plasma	p	polystyrene		sphere		Synthetic			162	16	-29	6	nanoparticles surface (0.05 m2)			Y	TEM	Y										Plasma	Human			Isolation	Pooled	Healthy		-80	Vitro	5 to 10		60	37	Centrifugation		1D-PAGE	LC-MS/MS	In solution digestion	nanoACQUITY UPLC system coupled with a Synapt G2- Si mass spectrometer.
amorphous silica nanoparticles	Mox	Si		sphere	F	Synthetic	25	3	26	3	-18.3		0.160,0.02,0.04,0.08 mg/mL	0.19		Y	TEM	Y										RPMI+ serum FCS, Plasma, plasma	Fetal calf, Human, Mouse	citrate phosphate dextrose adenine solution (CPDA-1)	10 FCS, (10,100) human, 10 mouse	Isolation	ND, pooled,ND	ND,Healthy,ND	NA,, NA	-20	vitro	NA,ND,NA	ND,NA,ND	15,180,6h	37,4	Centrifugation	2	1D-PAGE (4 NPconc,4media, 3 time, 2 temp)	LC-MS/MS	In gel digestion	6520 Q-TOF mass spectrometer (Agilent Technologies, Santa Clara, CA, USA)coupled to a chipbased chromatographic interface	0.020 mg/mL in 10 FCS, 15 min, 37 C:25 0.020 mg/mL in 10 HP, 15 min, 37 C:23, 0.020 mg/mL in 100 HP, 15 min, 37 C:132, 0.160 mg/mL In 10 HP, 15 min, 37 C: 204, 0.160 mg/mL In 10 MP, 15 min, 37 C: 76,
PS	p	polystyrene		sphere	F	Synthetic			73	7.3	-3.7		surface area of 0.05 m2			Y	TEM	Y										Serum	Human			Isolation	pooled	Healthy		-80	vitro	7		60	37	Centrifugation	1,3	1D-PAGE (S,H)	LC-MS/MS (S,H)	In solution digestion	nanoACQUITY UPLC system was coupled with a Synapt G2- Si mass spectrometer	Soft:69 Hard: 71	Y
PS-COOH	p	polystyrene		sphere	F	Synthetic			70	7	-7.21		surface area of 0.05 m2			Y	TEM	Y										Serum	Human			Isolation	pooled	Healthy		-80	Vitro	7		60	37	Centrifugation	1,3	1D-PAGE (S,H)	LC-MS/MS (S,H)	In solution digestion	nanoACQUITY UPLC system was coupled with a Synapt G2- Si mass spectrometer	Soft:75 Hard:106	Y (S,H)
PS-NH2	p	polystyrene		sphere	F	Synthetic			74	4.3	7.58		surface area of 0.05 m2			Y	TEM	Y										Serum	Human			Isolation	pooled	Healthy		-80	Vitro	7		60	37	Centrifugation	1,3	1D-PAGE (S,H)	LC-MS/MS (S,H)	In solution digestion	nanoACQUITY UPLC system was coupled with a Synapt G2- Si mass spectrometer	Soft:75 Hard:124	Y (S,H)
SiO2	MOx	Si		sphere	F	Commercial	83	12	70		-42.7	1.7	0.200 mg/mL			Y	TEM	Y										Plasma,Plasma, Plasma, Serum	Zebrafish male,Zebrafish female,Zebrafish mix, Fteal Bovine	EDTA		Isolation,Isolation,Isolation, Commercial	pooled,pooled,pooled, NA	NA,NA,NA,NA	Male, female,mix zebrafish,NA	-80	Vitro		NA,NA,NA,NA	24 h	26	Centrifugation	3	1D-PAGE (male,female,mix,FBS)	LC-MS/MS (male,female,FBS)	In gel digestion	EASY-nLC II system (ThermoScientific) connected to a TripleTOF 5600+ mass spectrometer (AB SCIEX) equipped with a NanoSpray III source (AB SCIEX)	Male:11 Female:6, FBS:3	Y(male,female,mix,FBS)
Carboxylated polystyrene nanoparticles (40 )	p	polystyrene		sphere	F	Commercial			73.7	0.9	-43.5	2		0.06		Y		Y										Plasma	Human	K2EDTA	1,10,25,55,75	isolation				-80	Vitro	10 to 15		60	RT	Centrifugation		1D-PAGE(1,10,25,55,75) (t=60)	LC-MS/MS (10,55,75)t=60	In gel digestion	LTQ ORBITRAP XL mass spectrometer connected to an Exigent NANO LC.1DPLUS chromatography system	50,50,50	Y (10)t=60
Carboxylated polystyrene nanoparticles (100 )	p	polystyrene		sphere	F	Commercial			116.3	2	-53.2	1.2		0.05		Y		Y										Plasma	Human	K2EDTA	10	isolation				-80	Vitro	10 to 15		10,30,60,120,240	RT	Centrifugation		1D-PAGE (t=10,30,60,120,240), 10	LC-MS/MS (10)t=60	In gel digestion	LTQ ORBITRAP XL mass spectrometer connected to an Exigent NANO LC.1DPLUS chromatography system	50	Y (10)t=60
sulphonated polystyrene nanoparticles, (nominally 100 )	p	polystyrene		sphere	F	Commercial			130	1.7	-61.2	2.1		0.09		Y		Y										Plasma	Human	K2EDTA	10	isolation				-80	Vitro	10 to 15		60	RT	Centrifugation			LC-MS/MS(10)t=60	In gel digestion	LTQ ORBITRAP XL mass spectrometer connected to an Exigent NANO LC.1DPLUS chromatography system	50	Y (10)t=60
Naked SPION	MOx	Fe		sphere		Synthetic	7.7	2.2	28	3	27.5	3	particle surface ratio of 2.8 ml m−2			Y	TEM	Y										Serum	Bovine Serum			commercial					Vitro			60	37	Magnetic			LC-MS/MS	In solution digestion	LTQ–Orbitrap-XL mass spectrometerr (ThermoFisher Scientific, San Jose, CA).	24
PVA(NH2)–SPION, (Polyvinyl alcohols)	MOx	Fe	PVA	sphere		Synthetic			71.8	0.143	34.6	2.1	particle surface ratio of 2.8 ml m−2			Y		Y										Serum	Bovine Serum			commercial					Vitro			60	37	Magnetic			LC-MS/MS	In solution digestion	LTQ–Orbitrap-XL mass spectrometerr (ThermoFisher Scientific, San Jose, CA).	55
PVA(NH2)/(OH)–SPION, (Polyvinyl alcohols)	MOx	Fe	PVA	sphere		Synthetic			46.8	0.088	13.6	1.3	particle surface ratio of 2.8 ml m−2			Y		Y										Serum	Bovine Serum			commercial					Vitro			60	37	Magnetic			LC-MS/MS	In solution digestion	LTQ–Orbitrap-XL mass spectrometerr (ThermoFisher Scientific, San Jose, CA).	31
PVA(OH)–SPION, (Polyvinyl alcohols)	MOx	Fe	PVA	sphere		Synthetic			112.7	0.155	5.6	0.9	particle surface ratio of 2.8 ml m−2			Y		Y										Serum	Bovine Serum			commercial					Vitro			60	37	Magnetic			LC-MS/MS	In solution digestion	LTQ–Orbitrap-XL mass spectrometerr (ThermoFisher Scientific, San Jose, CA).	34
PVA(COOH)–SPION, (Polyvinyl alcohols)	MOx	Fe	PVA	sphere		Synthetic			78.5	0.006	-15.5	1	particle surface ratio of 2.8 ml m−2			Y		Y										Serum	Bovine Serum			commercial					Vitro			60	37	Magnetic			LC-MS/MS	In solution digestion	LTQ–Orbitrap-XL mass spectrometerr (ThermoFisher Scientific, San Jose, CA).	5
SiO2(TEOS)–SPION ( tetraethyl orthosilicate )	coreshel/MOx	Fe		sphere		Synthetic	102.1	25.2			-36.6	1.4	particle surface ratio of 2.8 ml m−2				TEM	Y										Serum	Bovine Serum			commercial					Vitro			60	37	Magnetic			LC-MS/MS	In solution digestion	LTQ–Orbitrap-XL mass spectrometerr (ThermoFisher Scientific, San Jose, CA).	19
SiO2(APTES)–SPION (3-aminopropyltriethoxysilane )	coreshel/MOx	Fe		sphere		Synthetic	100.7	28.2			36.8	1.9	particle surface ratio of 2.8 ml m−2				TEM	Y										Serum	Bovine Serum			commercial					Vitro			60	37	Magnetic			LC-MS/MS	In solution digestion	LTQ–Orbitrap-XL mass spectrometerr (ThermoFisher Scientific, San Jose, CA).	40
TiO2–SPION	coreshel/MOx	Fe		sphere		Synthetic	102.1	25.2			-24.9	0.5	particle surface ratio of 2.8 ml m−2				TEM	Y										Serum	Bovine Serum			commercial					Vitro			60	37	Magnetic			LC-MS/MS	In solution digestion	LTQ–Orbitrap-XL mass spectrometerr (ThermoFisher Scientific, San Jose, CA).	53
Gold–SPION	coreshel/MOx	Fe		sphere		Synthetic	143.9	18.4			-48.2	1.7	particle surface ratio of 2.8 ml m−2				TEM	Y										Serum	Bovine Serum			commercial					Vitro			60	37	Magnetic			LC-MS/MS	In solution digestion	LTQ–Orbitrap-XL mass spectrometerr (ThermoFisher Scientific, San Jose, CA).	50
***Multicomponent liposomes	LP	Liposome		sphere		Synthetic			143	5	34.5	1.1	0.500 mg/mL			Y		Y										Serum	Fetal Bovine		50	Commercial					Vitro			60	RT	Centrifugation	3		LC-MS/MS	In solution digestion	hybrid mass spectrometer Orbitrap Elite equipped with a nanoelectrospray ion source (Thermo Fisher Scientific Bremen, Germany)	290 (Dynamic incubation), 286 (Static incubation)	Y
Au-core/SiO2-shell,92	m/coreshell	gold		sphere		Synthetic	92										TEM,SEM								Y			Serum	Fetal Bovine		75	Commercial					Vitro			60	RT	Centrifugation	3	1D-PAGE					Y
Au-core/SiO2-shellm,123	m/coreshell	gold		sphere		Synthetic	123										TEM,SEM								Y			Serum	Fetal Bovine		75	Commercial					Vitro			60	RT	Centrifugation	3	1D-PAGE					Y
Au-core/SiO2-shellm,167	m/coreshell	gold		sphere		Synthetic	167										TEM,SEM								Y			Serum	Fetal Bovine		75	Commercial					Vitro			60	RT	Centrifugation	3	1D-PAGE					Y
Magnetic mesoporous silica nanoparticles (M-MSNs)	MOx/coreshell	Fe				Synthetic	103	2	159	11	-38.7	0.6				Y	TEM	Y					Y					Serum	Human, Fetal Bovine			Commercial, Commercial					Vitro	ND,NA	NA,NA	0.5,5,15,30,60,120,8h,1day,2day,7 days	RT	Centrifugation			LC-MS/MS	In gel digestion	ESI-Q Exactive HF mass spectrometer (ThermoFisher) coupled to an Ultimate 3000 176 RSL Nano LC System	Total: 155 For HS 0.5 : 127 5 min: 141 15 min: 144 30 min: 144 1 h: 144 2 h: 147 8 h: 147 1 day: 149 2 day: 150 7 day: 142 FBS 0.5: 93 5 min: 94 15 min: 101 30 min: 111 1 h: 122 2 h: 115 8 h: 128 1 day: 129 2 day: 133 7 day: 130	Y
Lipid NPs C18-C18 (lipid chain length)	LP	Liposome		sphere		Synthetic			85.15		-6.45		0.5 mg/mL	0.084		Y		Y										Serum	nude mice		50	Isolation					Vitro			60	37	Centrifugation		1D-PAGE	LC-MS/MS	In gel digestion	electrospray ionization and then entered into an LTQ Orbitrap Velos Pro ion-trap mass spectrometer(Thermo Fisher Scientific, MA)	20
C18-0	LP	Liposome		sphere		Synthetic			90.21		-3.95		0.5 mg/mL	0.091		Y		Y										Serum	nude mice		50	Isolation					Vitro			60	37	Centrifugation		1D-PAGE	LC-MS/MS	In gel digestion	electrospray ionization and then entered into an LTQ Orbitrap Velos Pro ion-trap mass spectrometer(Thermo Fisher Scientific, MA)	20
C14-C14	LP	Liposome		sphere		Synthetic			87.54		-4.47		0.5 mg/mL	0.061		Y		Y										Serum	nude mice		50	Isolation					Vitro			60	37	Centrifugation		1D-PAGE	LC-MS/MS	In gel digestion	electrospray ionization and then entered into an LTQ Orbitrap Velos Pro ion-trap mass spectrometer(Thermo Fisher Scientific, MA)	20
C14-0	LP	Liposome		sphere		Synthetic			92.14		-3.76		0.5 mg/mL	0.065		Y		Y										Serum	nude mice		50	Isolation					Vitro			60	37	Centrifugation		1D-PAGE	LC-MS/MS	In gel digestion	electrospray ionization and then entered into an LTQ Orbitrap Velos Pro ion-trap mass spectrometer(Thermo Fisher Scientific, MA)	20
C18-C18/MC3	LP	Liposome		sphere		Synthetic			84.97		-4.22		0.5 mg/mL	0.072		Y		Y										Serum	nude mice		50	Isolation					Vitro			60	37	Centrifugation		1D-PAGE	LC-MS/MS	In gel digestion	electrospray ionization and then entered into an LTQ Orbitrap Velos Pro ion-trap mass spectrometer(Thermo Fisher Scientific, MA)	20
C18-0/CM3	LP	Liposome		sphere		Synthetic			89.02		-3.59		0.5 mg/mL	0.039		Y		Y										Serum	nude mice		50	Isolation					Vitro			60	37	Centrifugation		1D-PAGE	LC-MS/MS	In gel digestion	electrospray ionization and then entered into an LTQ Orbitrap Velos Pro ion-trap mass spectrometer(Thermo Fisher Scientific, MA)	20
C14-C14/MC3	LP	Liposome		sphere		Synthetic			86.45		-4.03		0.5 mg/mL	0.057		Y		Y										Serum	nude mice		50	Isolation					Vitro			60	37	Centrifugation		1D-PAGE	LC-MS/MS	In gel digestion	electrospray ionization and then entered into an LTQ Orbitrap Velos Pro ion-trap mass spectrometer(Thermo Fisher Scientific, MA)	20
C14-0/MC3	LP	Liposome		sphere		Synthetic			91.94		-3.23		0.5 mg/mL	0.04		Y		Y										Serum	nude mice		50	Isolation					Vitro			60	37	Centrifugation		1D-PAGE	LC-MS/MS	In gel digestion	electrospray ionization and then entered into an LTQ Orbitrap Velos Pro ion-trap mass spectrometer(Thermo Fisher Scientific, MA)	20
C18-C18/DC-CHOL (cholesterol)	LP	Liposome		sphere		Synthetic			66.46		3.27		0.5 mg/mL	0.089		Y		Y										Serum	nude mice		50	Isolation					Vitro			60	37	Centrifugation		1D-PAGE	LC-MS/MS	In gel digestion	electrospray ionization and then entered into an LTQ Orbitrap Velos Pro ion-trap mass spectrometer(Thermo Fisher Scientific, MA)	20
C18-0/DC-CHOL (cholesterol)	LP	Liposome		sphere		Synthetic			77.78		4.67		0.5 mg/mL	0.075		Y		Y										Serum	nude mice		50	Isolation					Vitro			60	37	Centrifugation		1D-PAGE	LC-MS/MS	In gel digestion	electrospray ionization and then entered into an LTQ Orbitrap Velos Pro ion-trap mass spectrometer(Thermo Fisher Scientific, MA)	20
C14-C14/DC-CHOL (cholesterol)	LP	Liposome		sphere		Synthetic			72.07		3.28		0.5 mg/mL	0.087		Y		Y										Serum	nude mice		50	Isolation					Vitro			60	37	Centrifugation		1D-PAGE	LC-MS/MS	In gel digestion	electrospray ionization and then entered into an LTQ Orbitrap Velos Pro ion-trap mass spectrometer(Thermo Fisher Scientific, MA)	20
C14-0/DC-CHOL (cholesterol)	LP	Liposome		sphere		Synthetic			79.76		5.44		0.5 mg/mL	0.085		Y		Y										Serum	nude mice		50	Isolation					Vitro			60	37	Centrifugation		1D-PAGE	LC-MS/MS	In gel digestion	electrospray ionization and then entered into an LTQ Orbitrap Velos Pro ion-trap mass spectrometer(Thermo Fisher Scientific, MA)	20
C18-C18/POPG ( phospho-glycerol lipid)	LP	Liposome		sphere		Synthetic			80.28		-10.4		0.5 mg/mL	0.121		Y		Y										Serum	nude mice		50	Isolation					Vitro			60	37	Centrifugation		1D-PAGE	LC-MS/MS	In gel digestion	electrospray ionization and then entered into an LTQ Orbitrap Velos Pro ion-trap mass spectrometer(Thermo Fisher Scientific, MA)	20
C18-0/POPG ( phospho-glycerol lipid)	LP	Liposome		sphere		Synthetic			93.97		-9.55		0.5 mg/mL	0.087		Y		Y										Serum	nude mice		50	Isolation					Vitro			60	37	Centrifugation		1D-PAGE	LC-MS/MS	In gel digestion	electrospray ionization and then entered into an LTQ Orbitrap Velos Pro ion-trap mass spectrometer(Thermo Fisher Scientific, MA)	20
C14-C14/POPG ( phospho-glycerol lipid)	LP	Liposome		sphere		Synthetic			95.55		-8.65		0.5 mg/mL	0.134		Y		Y										Serum	nude mice		50	Isolation					Vitro			60	37	Centrifugation		1D-PAGE	LC-MS/MS	In gel digestion	electrospray ionization and then entered into an LTQ Orbitrap Velos Pro ion-trap mass spectrometer(Thermo Fisher Scientific, MA)	20
C14-0/POPG ( phospho-glycerol lipid)	LP	Liposome		sphere		Synthetic			100.4		-11		0.5 mg/mL	0.101		Y		Y										Serum	nude mice		50	Isolation					Vitro			60	37	Centrifugation		1D-PAGE	LC-MS/MS	In gel digestion	electrospray ionization and then entered into an LTQ Orbitrap Velos Pro ion-trap mass spectrometer(Thermo Fisher Scientific, MA)	20
C20-C20	LP	Liposome		sphere		Synthetic			85.19		-5.67		0.5 mg/mL	0.089		Y		Y										Serum	nude mice		50	Isolation					Vitro			60	37	Centrifugation		1D-PAGE	LC-MS/MS	In gel digestion	electrospray ionization and then entered into an LTQ Orbitrap Velos Pro ion-trap mass spectrometer(Thermo Fisher Scientific, MA)	20
C20-0	LP	Liposome		sphere		Synthetic			91.34		-7.62		0.5 mg/mL	0.051		Y		Y										Serum	nude mice		50	Isolation					Vitro			60	37	Centrifugation		1D-PAGE	LC-MS/MS	In gel digestion	electrospray ionization and then entered into an LTQ Orbitrap Velos Pro ion-trap mass spectrometer(Thermo Fisher Scientific, MA)	20
C12-C12	LP	Liposome		sphere		Synthetic			96.98		-5.06		0.5 mg/mL	0.084		Y		Y										Serum	nude mice		50	Isolation					Vitro			60	37	Centrifugation		1D-PAGE	LC-MS/MS	In gel digestion	electrospray ionization and then entered into an LTQ Orbitrap Velos Pro ion-trap mass spectrometer(Thermo Fisher Scientific, MA)	20
C12-0	LP	Liposome		sphere		Synthetic			109.7		-6.66		0.5 mg/mL	0.087		Y		Y										Serum	nude mice		50	Isolation					Vitro			60	37	Centrifugation		1D-PAGE	LC-MS/MS	In gel digestion	electrospray ionization and then entered into an LTQ Orbitrap Velos Pro ion-trap mass spectrometer(Thermo Fisher Scientific, MA)	20
PEGylated liposomal doxorubicin	LP	Liposome	PEG	sphere		Synthetic			114.6	1.752	-36		dose of 0.125 mM g−1 body weight	0.06		Y	TEM	Y										Blood	CD-1 mice	EDTA	100	Isolation	Pooled		Eight to ten week old, female		Vivo		3	10,60,3h	37	SEC+ ultrafiltration	3		LC-MS/MS	In gel digestion	Ulti- Mate® 3000 Rapid Separation LC coupled to Orbitrap Velos Pro mass spectrometer (Thermo Fisher Scientific)	334 (10) 228 (60) 284 (3h)	Y
sulfate -polystyrene nanoparticles	p	polystyrene		sphere	F	Commercial			94.27	2.66	-45.22	4.89	5 mg/mL			Y		Y										Serum	Human			Commercial			male type AB		Vitro			30	37	Centrifugation	3	1D-PAGE	LC-MS/MS	In gel digestion	EasynLC1200 which was directly electrosprayed into a Q-Exactive Plus mass spectrometer.	28	Y
carboxyl -polystyrene nanoparticles	p	polystyrene		sphere	F	Commercial			87.53	2.8	-37.99	4.42	5 mg/mL			Y		Y										Serum	Human			Commercial			male type AB		Vitro			30	37	Centrifugation	3	1D-PAGE	LC-MS/MS	In gel digestion	EasynLC1200 which was directly electrosprayed into a Q-Exactive Plus mass spectrometer.	18	Y
amine-polystyrene nanoparticles	p	polystyrene		sphere	F	Commercial			101.44	14.94	20.31	3.29	5 mg/mL			Y		Y										Serum	Human			Commercial			male type AB		Vitro			30	37	Centrifugation	3	1D-PAGE	LC-MS/MS	In gel digestion	EasynLC1200 which was directly electrosprayed into a Q-Exactive Plus mass spectrometer.	5	Y
DOPG (1,2-dioleoyl-sn-glycero-3-phospho- (10 -rac-glycerol)	LP	Liposome		sphere		Synthetic	141.3	3.8	146	3.25	-69.1	4.59	1 mg/mL	0.113	0.076	Y	TEM	Y										Plasma	Human		50	Isolation	Individual	Healthy, cancer patients diagnosed with glioblastoma multiforme, lung cancer, meningioma, myeloma, pancreatic cancer Cancer stages: Pancreas: 4 advances 1 Moderate Lung: 5 early MYELOMA: 3early 2 moderate GLIOBLASTOMA: 5 advanced MENINGIOMA: 5 moderates	25 donors with cancer diseases. Pancreas: SEX:3Males and 2 females Age:81,76,60,75,61 Lung: Sex: 3females and 2 males Age:45, 24, 44,48,40 MYELOMA: Sex: 3 females and 2 males Age: 41,60,57,63,75 GLIOBLASTOMA: Sex: 4males and 1 female Age:58,75,76,73,76 MENINGIOMA: Sex: 2 females and 3 males Age: 82,50,80,67,64	-80	Vitro	30		60	37	Centrifugation	3		LC-MS/MS	In solution digestion	a hybrid linear ion trap-Orbitrap mass spectrometer using a nanoelectrospray ion source(Orbitrap LTQ-XL, Thermo Scientific, Bremen, Germany)	739	Y
DOTAP-DOPE (1,2-dioleoyl-3-trimethylammonium-propane), (dioleoylphosphatidylethanolamine))	LP	Liposome		sphere		Synthetic	145.2	6.8	153.5	11.4	46.5	2.3	1 mg/mL	0.17	0.04	Y	TEM	Y										Plasma	Human		50	Isolation	Individual	Healthy, cancer patients diagnosed with glioblastoma multiforme, lung cancer, meningioma, myeloma, pancreatic cancer Cancer stages: Pancreas: 4 advances 1 Moderate Lung: 5 early MYELOMA: 3early 2 moderate GLIOBLASTOMA: 5 advanced MENINGIOMA: 5 moderates	25 donors with cancer diseases. Pancreas: SEX:3Males and 2 females Age:81,76,60,75,61 Lung: Sex: 3females and 2 males Age:45, 24, 44,48,40 MYELOMA: Sex: 3 females and 2 males Age: 41,60,57,63,75 GLIOBLASTOMA: Sex: 4males and 1 female Age:58,75,76,73,76 MENINGIOMA: Sex: 2 females and 3 males Age: 82,50,80,67,64	-80	Vitro	30		60	37	Centrifugation	3		LC-MS/MS	In solution digestion	a hybrid linear ion trap-Orbitrap mass spectrometer using a nanoelectrospray ion source(Orbitrap LTQ-XL, Thermo Scientific, Bremen, Germany)	524	Y
CHOL-PC (cholesterol)	LP	Liposome		sphere		Synthetic	164.9	5.8	172.9	2.8	-3.5	1.2	1 mg/mL	0.05	0.001	Y	TEM	Y										Plasma	Human		50	Isolation	Individual	Healthy, cancer patients diagnosed with glioblastoma multiforme, lung cancer, meningioma, myeloma, pancreatic cancer Cancer stages: Pancreas: 4 advances 1 Moderate Lung: 5 early MYELOMA: 3early 2 moderate GLIOBLASTOMA: 5 advanced MENINGIOMA: 5 moderates	25 donors with cancer diseases. Pancreas: SEX:3Males and 2 females Age:81,76,60,75,61 Lung: Sex: 3females and 2 males Age:45, 24, 44,48,40 MYELOMA: Sex: 3 females and 2 males Age: 41,60,57,63,75 GLIOBLASTOMA: Sex: 4males and 1 female Age:58,75,76,73,76 MENINGIOMA: Sex: 2 females and 3 males Age: 82,50,80,67,64	-80	Vitro	30		60	37	Centrifugation	3		LC-MS/MS	In solution digestion	a hybrid linear ion trap-Orbitrap mass spectrometer using a nanoelectrospray ion source(Orbitrap LTQ-XL, Thermo Scientific, Bremen, Germany)	560	Y
Tf-functionalization of Cy5-labelled p(HEMA-ran-GMA)	p	p(HEMA-ran-GMA) polymer	PEG	sphere	F	Synthetic			285		-5.98		10 mg/mL	0.045		Y	TEM	Y										Serum	Human		55						Vitro			30	37	Centrifugation+ sucrose cushion	3	1D-PAGE
Polystyrene-NH2	p	polystyrene		sphere	F	Synthetic			116	13	42.8		particle surface area 20 ml m˗²			Y		Y										Serum, Serum,Heparin plasma, citrate plasma	Fetal bovine, Human,Human, Human	NA, NA, Citrate, heparin	100	Commercial, Isolation,Isolation,Isolation	NA, pooled, pooled, pooled	NA, Healthy,Healthy,Healthy	NA,,,	-80	Vitro	NA, ND,ND, ND	NA, NA,NA, NA	60	37	Centrifugation	3	1D-PAGE(Fetal bovine, Human,Human, Human)	LC-MS/MS	In solution digestion	nanoACQUITY UPLC system coupled with a Synapt G2- Si mass spectrometer	FBS: ND, Human serum:49 human heparin plasma:36 human citrate plasma:57
citrate-stabilized gold nanoparticles,10	m	gold		sphere		Commercial							∼4 × 109 number of GNPs															Serum	Human		25	Isolation					Vitro			30	37	Centrifugation, a sucrose cushion	3	1D-PAGE	LC-MS/MS	In gel digestion	The ESI-Q-TOF instrument used for this study was a QStar XL model equipped with the ion spray source(Applied Biosystems)	26
citrate-stabilized gold nanoparticles,30	m	gold		sphere		Commercial							∼4 × 109 number of GNPs															Serum	Human		25	Isolation					Vitro			30	37	Centrifugation, a sucrose cushion	3	1D-PAGE	LC-MS/MS	In gel digestion	The ESI-Q-TOF instrument used for this study was a QStar XL model equipped with the ion spray source(Applied Biosystems)	26
citrate-stabilized gold nanoparticles,60	m	gold		sphere		Commercial							∼4 × 109 number of GNPs															Serum	Human		25	Isolation					Vitro			30	37	Centrifugation, a sucrose cushion	3	1D-PAGE	LC-MS/MS	In gel digestion	The ESI-Q-TOF instrument used for this study was a QStar XL model equipped with the ion spray source(Applied Biosystems)	26
citrate coated Ag NP	m	silver		sphere		Commercial	10						0.25 mg/mL			Y	TEM	Y										yeast protein extract	BY4 yeast			isolation					Vitro			16h	RT	Centrifugation	2		LC-MS/MS	In solution digestion	Thermo Finnigan LTQ with Michrom Paradigm LC and CTC	477	Y
branched polyethylenimine (BPEI) coated Ag NPs	m	silver	polyethyleneimine (BPEI)	sphere		Commercial	100						0.25 mg/mL			Y	TEM	Y										yeast protein extract	BY4 yeast			isolation					Vitro			16h	RT	Centrifugation	2		LC-MS/MS	In solution digestion	Thermo Finnigan LTQ with Michrom Paradigm LC and CTC	445	Y
Pegylated DOTAP (1,2-dioleoyl-3-trimethylammonium propane)	LP	Liposome		sphere		Synthetic			80				0.055 mg/mL			Y		Y										Plasma, Plasma	HUMAN, FVB/NCrl mice	EDTA	50	isolation	ND,NA	Healthy,NA	healthy volunteers aged 20–40 years, Female FVB/NCrl mice, 12 weeks old.	-80	Vitro	10,NA	NA,10	60	37	Centrifugation	3		LC-MS/MS	In solution digestion	nanoLC system connected to the hybrid mass spectrometer LTQ Orbitrap XL(Thermo Fisher Scientic Bremen, Germany), nanoelectrospray ion source	HP:71 MP:158	Y
DOTAP–DSPC– cholesterol liposomes, (1,2-dioleoyl-3-trimethylammonium propane), (1,2-distearoyl-sn-glycero-3-phosphocholine)	LP	Liposome		sphere		Synthetic			140				0.055 mg/mL			Y		Y										Plasma, Plasma	HUMAN, FVB/NCrl mice	EDTA	50	isolation	ND,NA	Healthy,NA	healthy volunteers aged 20–40 years, Female FVB/NCrl mice, 12 weeks old.	-80	Vitro	10,NA	NA,10	60	37	Centrifugation	3		LC-MS/MS	In solution digestion	nanoLC system connected to the hybrid mass spectrometer LTQ Orbitrap XL(Thermo Fisher Scientic Bremen, Germany), nanoelectrospray ion source	HP:47 MP:151	Y
Fluorescent SPIONs functionalized with carboxymethyl dextran	Mox	Fe	dextran	sphere	F	Commercial			116	2	-14	3	93 pM	0.099	0.008	Y		Y										Serum	Fetal bovine		10	Commercial					Vitro			10	4	Centrifugation	1 (SOFT) 3 (HARD)	1D-PAGE					Y
carboxymethyl dextran-functionalized polystyrene	p	polystyrene	dextran	sphere	F	Synthetic			123	7	-23.7	0.4	93 pM	0.101	0.025	Y		Y										Serum	Fetal bovine		10	Commercial					Vitro			10	4	Centrifugation	1 (SOFT) 3 (HARD)	1D-PAGE					Y
Formulation 1 ICG(+) PEG(-) (indocyanine green )	LP	Liposome		sphere		Synthetic			120	27	-1.42	0.16		0.134		Y		Y										Plasma	Human	citrate-phosphate-dextrose		isolation	pooled	O-type whole blood		-80	vitro			15 to 20		***MP-SPR (microfluidics)			LC-MS/MS	In solution digestion	Easy-nLC 1200 coupled to an Orbitrap Fusion MS (Thermo Fisher Scientific)	189 (total) 127 and 153 protein identifications were obtained for the soft corona (SC) and hard corona (HC). F1: HC versus SC: 68 F2: HC versus SC: 31 F3: HC versus SC: 89
Formulation 2 ICG(+) PEG(+) (indocyanine green )	LP	Liposome		sphere		Synthetic			121	25	-1.9	0.17		0.053		Y		Y										Plasma	Human	citrate-phosphate-dextrose		isolation	pooled	O-type whole blood		-80	vitro			15 to 20		***MP-SPR (microfluidics)			LC-MS/MS	In solution digestion	Easy-nLC 1200 coupled to an Orbitrap Fusion MS (Thermo Fisher Scientific)
Formulation 3 ICG(-) PEG(+) (indocyanine green )	LP	Liposome		sphere		Synthetic			110	20	-1.1	0.44		0.05		Y		Y										Plasma	Human	citrate-phosphate-dextrose		isolation	pooled	O-type whole blood		-80	vitro			15 to 20		***MP-SPR (microfluidics)			LC-MS/MS	In solution digestion	Easy-nLC 1200 coupled to an Orbitrap Fusion MS (Thermo Fisher Scientific)
F1 (lipid nanoparticle)	LP	Liposome	PEG	sphere		Synthetic			88		-1.8		0.5 mg/mL	0.06		Y		Y										Serum	Fetal Bovine		50	Commercial					Vitro			60	37	OptiPrep™ to make 30 gradient + ultracentrifuge	2	1D-PAGE	LC-MS/MS	In gel digestion	UPLC coupled to an Xevo G2-XS QTof Quadrupole Time-of-Flight mass spectrometer (Waters, MA).	78
F2 (lipid nanoparticle)	LP	Liposome	PEG	sphere		Synthetic			89.5		-1		0.5 mg/mL	0.1		Y		Y										Serum	Fetal Bovine		50	Commercial					Vitro			60	37	OptiPrep™ to make 30 gradient + ultracentrifuge	2	1D-PAGE	LC-MS/MS	In gel digestion	UPLC coupled to an Xevo G2-XS QTof Quadrupole Time-of-Flight mass spectrometer (Waters, MA).	80
F3 (lipid nanoparticle)	LP	Liposome	PEG	sphere		Synthetic			91.3		-1.3		0.5 mg/mL	0.06		Y		Y										Serum	Fetal Bovine		50	Commercial					Vitro			60	37	OptiPrep™ to make 30 gradient + ultracentrifuge	2	1D-PAGE	LC-MS/MS	In gel digestion	UPLC coupled to an Xevo G2-XS QTof Quadrupole Time-of-Flight mass spectrometer (Waters, MA).	79
F4 (lipid nanoparticle)	LP	Liposome	PEG	sphere		Synthetic			91.8		-0.3		0.5 mg/mL	0.08		Y		Y										Serum	Fetal Bovine		50	Commercial					Vitro			60	37	OptiPrep™ to make 30 gradient + ultracentrifuge	2	1D-PAGE	LC-MS/MS	In gel digestion	UPLC coupled to an Xevo G2-XS QTof Quadrupole Time-of-Flight mass spectrometer (Waters, MA).	81
AmBisome® liposomes (Amphotericin B-intercalated liposomes )	LP	Liposome		sphere		Commercial			102.6	4.3	-54.3	4.3	1 mM	0.093	0.016	Y	TEM	Y										Plasma	Human	EDTA	82	Isolation	Individual	SEPSIS PATIETNS with evidence of bacterial infection and a score of 2 or more out of 4 criteria for acute systemic inflammation (12 patients). & noninfectious acute systemic inflammation (7). Healthy human (12 individuals)	SEPSIS: 8 MALE 4 FEMALE Age: from 30 -87 SIRS: 3 MALE 4 FEMALE AGE: FROM 23 TO 79 HEALTHY: 6 FEMALE 6 MALE	-80	Vitro	31		60	37	SEC+Ultrafiltration+ centrifugation	3	1D-PAGE (31 people)	LC-MS/MS (31 people)	In gel digestion	UltiMate® 3000 Rapid Separation LC coupled to a Q Exactive™ Hybrid Quadrupole-Orbitrap™ mass spectrometer (ThermoFisher Scientific, Waltham, MA)	Helathy, SIRS, SPESIS: 418	Y (31 people)
PGlcEA60-b-PBuA200-b-P4VP160 , ( poly(2-D-sugar ethyl acrylate)-b-poly (n-butyl acrylate)-b-poly(4-vinyl pyridine))	P	Glc-P	Glc-P	Star		Synthetic			146		-6.1		0.2 mg/mL			Y	TEM	Y				Y						DMEM+serum	Fetal Bovine		10	Commercial					Vitro			120	37	Centrifugation	2		LC-MS/MS	In solution digestion	Orbitrap Fusion Lumos (Thermo Electron, Bremen, Germany) mass spectrometer	20	Y
PManEA50-b-PBuA200-b-P4VP150 , (poly(2-D-sugar ethyl acrylate)-b-poly (n-butyl acrylate)-b-poly(4-vinyl pyridine))	P	Man-P	Man-P	Star		Synthetic			130		-15.1		0.2 mg/mL			Y	TEM	Y				Y						DMEM+serum	Fetal Bovine		10	Commercial					Vitro			120	37	Centrifugation	2		LC-MS/MS	In solution digestion	Orbitrap Fusion Lumos (Thermo Electron, Bremen, Germany) mass spectrometer	20	Y
PGalEA70-b-PBuA180-b-P4VP170, (poly(2-D-sugar ethyl acrylate)-b-poly (n-butyl acrylate)-b-poly(4-vinyl pyridine))	P	Gal-P	Gal-P	Star		Synthetic			163		-8.7		0.2 mg/mL			Y	TEM	Y				Y						DMEM+serum	Fetal Bovine		10	Commercial					Vitro			120	37	Centrifugation	2		LC-MS/MS	In solution digestion	Orbitrap Fusion Lumos (Thermo Electron, Bremen, Germany) mass spectrometer	20	Y
PGlcEA60-b-PBuA200-b-PS110, (poly(2-D-sugar ethyl acrylate)-b-poly (n-butyl acrylate)-b-poly(4-vinyl pyridine))	P	Glc-S	Glc-S	Star		Synthetic			69		-7.5		0.2 mg/mL			Y	TEM	Y				Y						DMEM+serum	Fetal Bovine		10	Commercial					Vitro			120	37	Centrifugation	2		LC-MS/MS	In solution digestion	Orbitrap Fusion Lumos (Thermo Electron, Bremen, Germany) mass spectrometer	20	Y
PManEA50-b-PBuA200-b-PS90, (poly(2-D-sugar ethyl acrylate)-b-poly (n-butyl acrylate)-b-poly(4-vinyl pyridine))	P	Man-S	Man-S	sphere		Synthetic			95		-19		0.2 mg/mL			Y	TEM	Y				Y						DMEM+serum	Fetal Bovine		10	Commercial					Vitro			120	37	Centrifugation	2		LC-MS/MS	In solution digestion	Orbitrap Fusion Lumos (Thermo Electron, Bremen, Germany) mass spectrometer	20	Y
PGalEA70-b-PBuA180-b-PS75, (poly(2-D-sugar ethyl acrylate)-b-poly (n-butyl acrylate)-b-poly(4-vinyl pyridine))	P	Gal-S	Gal-S	sphere		Synthetic			106		-11		0.2 mg/mL			Y	TEM	Y				Y						DMEM+serum	Fetal Bovine		10	Commercial					Vitro			120	37	Centrifugation	2		LC-MS/MS	In solution digestion	Orbitrap Fusion Lumos (Thermo Electron, Bremen, Germany) mass spectrometer	20	Y
Silver NPs	m	silver		sphere		Commercial			60				cm2 of particle surface			Y												Plasma	Human			Commercial	Pooled				Vitro			4h	4, 17, 30, 41, 47	Centrifugation	3		LC-MS/MS	In solution digestion	Q-Exactive HF mass spectrometer (Thermo Scientific, Bremen, Germany) coupled with an UltiMate 3000 Nanoflow LC system	(Total 387 proteins at different Ph) pH:4.5= 217 pH: 6.1= 259 pH: 6.8= 284 pH: 7.7= 296 pH: 8.9= 323 (Total 512 proteins at different temperatures) 4 °C=387 17°C =387 30°C =367 41°C =276	Y (all temp)
DOTAP, (1, 2-dioleoyl- 3-trimethylammonium-propane),	LP	Liposome		sphere		Synthetic			78.8	2.2	55.7	1.8	0.500 mg/mL			Y		Y										Plasma	Human	EDTA	50	Isolation		Healthy	aged 20–40 years	-80	Vitro	10		60	37	Centrifugation	3		LC-MS/MS	In solution digestion	nanoLC system connected to the hybrid mass spectrometer LTQ Orbitrap XL(ThermoFisher Scientic Bremen, Germany), equipped with a nanoelectrospray ion source	135	Y
DOTAP–DOPE, (1, 2-dioleoyl- 3-trimethylammonium-propane), ( dioleoylphosphatidylethanolamine)	LP	Liposome		sphere		Synthetic			90.8	1.1	51.2	1.8	0.500 mg/mL			Y		Y										Plasma	Human	EDTA	50	Isolation		Healthy	aged 20–40 years	-80	Vitro	10		60	37	Centrifugation	3		LC-MS/MS	In solution digestion	nanoLC system connected to the hybrid mass spectrometer LTQ Orbitrap XL(ThermoFisher Scientic Bremen, Germany), equipped with a nanoelectrospray ion source	209	Y
DOTAP–cholesterol, (1, 2-dioleoyl- 3-trimethylammonium-propane)	LP	Liposome		sphere		Synthetic			83.5	1.3	50.5	1.3	0.500 mg/mL			Y		Y										Plasma	Human	EDTA	50	Isolation		Healthy	aged 20–40 years	-80	Vitro	10		60	37	Centrifugation	3		LC-MS/MS	In solution digestion	nanoLC system connected to the hybrid mass spectrometer LTQ Orbitrap XL(ThermoFisher Scientic Bremen, Germany), equipped with a nanoelectrospray ion source	248	Y
DC-Chol, (cholesterol)	LP	Liposome		sphere		Synthetic			99.6	1.1	59.2	1.7	0.500 mg/mL			Y		Y										Plasma	Human	EDTA	50	Isolation		Healthy	aged 20–40 years	-80	Vitro	10		60	37	Centrifugation	3		LC-MS/MS	In solution digestion	nanoLC system connected to the hybrid mass spectrometer LTQ Orbitrap XL(ThermoFisher Scientic Bremen, Germany), equipped with a nanoelectrospray ion source	167	Y
DC-Chol–DOPE, (3β-[N-(N′, N′-dimethylaminoethane) carbamoyl] cholesterol (DC-Chol) and dioleoylphosphatidylethanolamine)	LP	Liposome		sphere		Synthetic			119.2	0.7	56.3	1.3	0.500 mg/mL			Y		Y										Plasma	Human	EDTA	50	Isolation		Healthy	aged 20–40 years	-80	Vitro	10		60	37	Centrifugation	3		LC-MS/MS	In solution digestion	nanoLC system connected to the hybrid mass spectrometer LTQ Orbitrap XL(ThermoFisher Scientic Bremen, Germany), equipped with a nanoelectrospray ion source	134	Y
DC-Chol–cholesterol, (3β-[N-(N′, N′-dimethylaminoethane) carbamoyl] cholesterol (DC-Chol))	LP	Liposome		sphere		Synthetic			85.6	2.1	55.6	1.1	0.500 mg/mL			Y		Y										Plasma	Human	EDTA	50	Isolation		Healthy	aged 20–40 years	-80	Vitro	10		60	37	Centrifugation	3		LC-MS/MS	In solution digestion	nanoLC system connected to the hybrid mass spectrometer LTQ Orbitrap XL(ThermoFisher Scientic Bremen, Germany), equipped with a nanoelectrospray ion source	167	Y
SPIO-Lys	Mox	Fe		sphere		Synthetic	10		33.4	5.15	25.7	0.45	0.06 mg/mL			Y	TEM	Y				Y			Y	Y		DMEM+ Serum, Plasma	Fetal bovine, Balb/C mice	heparin	10 (FBS); 100 (mouse)	Commercial, isolation					Vitro			12 h	37	Centrifugation	2	1D-PAGE (FBS, mouse)	LC-MS/MS (FBS)	In solution digestion	electrospray ionization time-of-flight mass spectrometry (ESI-TOF MS, Waters Q-TOF Premier, USA)	FBS: 150	Y(FBS)
lipid NPs NP1 Cationic	LP	Liposome		sphere		Synthetic			112	11	48.5	0.9		0.17		Y		Y										Plasma	Human		50						Vitro			60	37	Centrifugation	3		LC-MS/MS	In solution digestion	nanoLC system connected to the hybrid mass spectrometer LTQ Orbitrap XL(ThermoFisher Scientic Bremen, Germany), equipped with a nanoelectrospray ion source	219	Y
lipid NPs plain NP2 Cationic	LP	Liposome		sphere		Synthetic			135	8	30.1	3.4		0.14		Y		Y										Plasma	Human		50						Vitro			60	37	Centrifugation	3		LC-MS/MS	In solution digestion	nanoLC system connected to the hybrid mass spectrometer LTQ Orbitrap XL(ThermoFisher Scientic Bremen, Germany), equipped with a nanoelectrospray ion source	191	Y
lipid NPs plain NP3 Cationic	LP	Liposome		sphere		Synthetic			128	17	47.4	0.9		0.11		Y		Y										Plasma	Human		50						Vitro			60	37	Centrifugation	3		LC-MS/MS	In solution digestion	nanoLC system connected to the hybrid mass spectrometer LTQ Orbitrap XL(ThermoFisher Scientic Bremen, Germany), equipped with a nanoelectrospray ion source	167	Y
lipid NPs plain NP4 Cationic	LP	Liposome		sphere		Synthetic			131	7	26.1	2.9		0.1		Y		Y										Plasma	Human		50						Vitro			60	37	Centrifugation	3		LC-MS/MS	In solution digestion	nanoLC system connected to the hybrid mass spectrometer LTQ Orbitrap XL(ThermoFisher Scientic Bremen, Germany), equipped with a nanoelectrospray ion source	134	Y
lipid NPs plain NP5 Cationic	LP	Liposome		sphere		Synthetic			157	10	58.2	4.3		0.17		Y		Y										Plasma	Human		50						Vitro			60	37	Centrifugation	3		LC-MS/MS	In solution digestion	nanoLC system connected to the hybrid mass spectrometer LTQ Orbitrap XL(ThermoFisher Scientic Bremen, Germany), equipped with a nanoelectrospray ion source	189	Y
lipid NPs plain NP6 Cationic	LP	Liposome		sphere		Synthetic			108	4	34.5	5.5		0.14		Y		Y										Plasma	Human		50						Vitro			60	37	Centrifugation	3		LC-MS/MS	In solution digestion	nanoLC system connected to the hybrid mass spectrometer LTQ Orbitrap XL(ThermoFisher Scientic Bremen, Germany), equipped with a nanoelectrospray ion source	205	Y
lipid NPs plain NP7 Cationic	LP	Liposome		sphere		Synthetic			125	10	46.2	2.2		0.18		Y		Y										Plasma	Human		50						Vitro			60	37	Centrifugation	3		LC-MS/MS	In solution digestion	nanoLC system connected to the hybrid mass spectrometer LTQ Orbitrap XL(ThermoFisher Scientic Bremen, Germany), equipped with a nanoelectrospray ion source	205	Y
lipid NPs plain NP8 Cationic	LP	Liposome		sphere		Synthetic			254.6	22.9	33.1	2.4		0.12		Y		Y										Plasma	Human		50						Vitro			60	37	Centrifugation	3		LC-MS/MS	In solution digestion	nanoLC system connected to the hybrid mass spectrometer LTQ Orbitrap XL(ThermoFisher Scientic Bremen, Germany), equipped with a nanoelectrospray ion source	198	Y
lipid NPs plain NP9 Cationic	LP	Liposome		sphere		Synthetic			193.4	15.2	42.1	1.2		0.13		Y		Y										Plasma	Human		50						Vitro			60	37	Centrifugation	3		LC-MS/MS	In solution digestion	nanoLC system connected to the hybrid mass spectrometer LTQ Orbitrap XL(ThermoFisher Scientic Bremen, Germany), equipped with a nanoelectrospray ion source	182	Y
lipid NPs plain NP10 Zwilterionic	LP	Liposome	ZW	sphere		Synthetic			191	23	-8.4	1.9		0.11		Y		Y										Plasma	Human		50						Vitro			60	37	Centrifugation	3		LC-MS/MS	In solution digestion	nanoLC system connected to the hybrid mass spectrometer LTQ Orbitrap XL(ThermoFisher Scientic Bremen, Germany), equipped with a nanoelectrospray ion source	166	Y
lipid NPs plain NP11 Anionic	LP	Liposome		sphere		Synthetic			136	1	-26.6	0.2		0.1		Y		Y										Plasma	Human		50						Vitro			60	37	Centrifugation	3		LC-MS/MS	In solution digestion	nanoLC system connected to the hybrid mass spectrometer LTQ Orbitrap XL(ThermoFisher Scientic Bremen, Germany), equipped with a nanoelectrospray ion source	175	Y
lipid NPs plain NP12 Anionic	LP	Liposome		sphere		Synthetic			126	23	-14.2	1.1		0.11		Y		Y										Plasma	Human		50						Vitro			60	37	Centrifugation	3		LC-MS/MS	In solution digestion	nanoLC system connected to the hybrid mass spectrometer LTQ Orbitrap XL(ThermoFisher Scientic Bremen, Germany), equipped with a nanoelectrospray ion source	153	Y
lipid NPs plain NP13 Cationic	LP	Liposome		sphere		Synthetic			144	4	30.2	2.9		0.09		Y		Y										Plasma	Human		50						Vitro			60	37	Centrifugation	3		LC-MS/MS	In solution digestion	nanoLC system connected to the hybrid mass spectrometer LTQ Orbitrap XL(ThermoFisher Scientic Bremen, Germany), equipped with a nanoelectrospray ion source	202	Y
lipid NPs plain NP14 Cationic	LP	Liposome		sphere		Synthetic			114	1	18.1	3.3		0.08		Y		Y										Plasma	Human		50						Vitro			60	37	Centrifugation	3		LC-MS/MS	In solution digestion	nanoLC system connected to the hybrid mass spectrometer LTQ Orbitrap XL(ThermoFisher Scientic Bremen, Germany), equipped with a nanoelectrospray ion source	261	Y
lipid NPs PEGylated NP15 Cationic	LP	Liposome		sphere		Synthetic			123	6	17.9	1.2		0.12		Y		Y										Plasma	Human		50						Vitro			60	37	Centrifugation	3		LC-MS/MS	In solution digestion	nanoLC system connected to the hybrid mass spectrometer LTQ Orbitrap XL(ThermoFisher Scientic Bremen, Germany), equipped with a nanoelectrospray ion source	239	Y
lipid NPs PEGylated NP16 Cationic	LP	Liposome		sphere		Synthetic			103.2	9.07	9.79.9	2.2		0.09		Y		Y										Plasma	Human		50						Vitro			60	37	Centrifugation	3		LC-MS/MS	In solution digestion	nanoLC system connected to the hybrid mass spectrometer LTQ Orbitrap XL(ThermoFisher Scientic Bremen, Germany), equipped with a nanoelectrospray ion source	239	Y
Cysteine-modified gold NPs	m	gold		sphere		Synthetic	17						cm2 surface area			Y	TEM											Plasma	Human	EDTA	50	Isolation	pooled	Healthy		-80	Vitro			60	37	Centrifugation, sucrose cushion+centrifugation, quick fixation was initially performed using formaldehyde	3	1D-PAGE (3 method)	LC-MS/MS (3 method)	In gel digestion	TripleTOF 5600 plus mass spectrometer coupled online with a splitless nanoLC-Ultra 2D plus system(AB SCIEX, Framingham, MA, USA)	290 (Method I) 295(Method II) 212 (Method III)
Gold NPs	m	gold		sphere		Commercial			120	5.2	-21.2	0.9		0.153	0.029	Y		Y										Plasma	Human		16	Commercial					Vitro			0.5, 1, 1.5, 2.5	RT	Centrifugation	3	1D-PAGE	LC-MS/MS		nano-LC system connected to a hybrid mass spectrometer equipped with a nanoelectrospray ion source.	Static: 179 Dynamic: 184	Y
Gold nano star - 40	m	gold		star		synthetic	40		82.09	2.7	21.25		3.6 × 1011 NPs	0.786	0.002	Y	TEM	Y										Blood	CD-1 mice	EDTA	100	Isolation	NPs injected individually but the obtained plasmas from 3 mice were pooled		Eight to ten week old, CD-1 female mice		vivo		3	10	37	SEC+ultrafiltration	8	1D-PAGE	LC-MS/MS	In gel digestion	UltiMateR 408 3000 Rapid Separation LC coupled to an Orbitrap Velos Pro mass spectrometer (Thermo Fisher Scientific)	406	Y
Gold nano star- 70	m	gold		star		synthetic	70		122	1.31	-29.33	0.23	3.6 × 1011 NPs	0.245	0.008	Y	TEM	Y										Blood	CD-1 mice	EDTA	100	Isolation	pooled		Eight to ten week old, CD-1 female mice		vivo		3	10	37	SEC+ultrafiltration	8	1D-PAGE	LC-MS/MS	In gel digestion	UltiMateR 408 3000 Rapid Separation LC coupled to an Orbitrap Velos Pro mass spectrometer (Thermo Fisher Scientific)	215	Y
Gold nanorod-40	m	gold		rod		synthetic	40×11		21.25	0.03	-28.77	0.38	3.6 × 1011 NPs	0.387	0.003	Y	TEM	Y										Blood	CD-1 mice	EDTA	100	Isolation	pooled		Eight to ten week old, CD-1 female mice		vivo		3	10	37	SEC+ultrafiltration	8	1D-PAGE	LC-MS/MS	In gel digestion	UltiMateR 408 3000 Rapid Separation LC coupled to an Orbitrap Velos Pro mass spectrometer (Thermo Fisher Scientific)	298	Y
Gold nanorod- 70	m	gold		rod		synthetic	70×15		24.91	0.34	-33.63	0.21	3.6 × 1011 NPs	0.101	0.007	Y	TEM	Y										Blood	CD-1 mice	EDTA	100	Isolation	pooled		Eight to ten week old, CD-1 female mice		vivo		3	10	37	SEC+ultrafiltration	8	1D-PAGE	LC-MS/MS	In gel digestion	UltiMateR 408 3000 Rapid Separation LC coupled to an Orbitrap Velos Pro mass spectrometer (Thermo Fisher Scientific)	246	Y
SiO2	MOx	Si		sphere		Synthetic	22.4	2.2			-16.9	1.9				Y	STEM	Y										mammalian growth media + Serum	Fetal bovine		10	Commercial					Vitro			60, 4h, 24h, 48h		Centrifugation	1,2,3	1D-PAGE (60, 4h, 24h, 48h), (wash 1,2,3)	LC-MS/MS (60, 4h, 24h, 48h), wash 3	In solution digestion	nanoelectrospray connected to LTQ quadrupole ion trap mass spectrometer(Thermo Electron Corp, San Jose CA)	30
SiO2–NH2	Mox	Si		sphere		Synthetic					8.7	5.7				Y		Y										mammalian growth media + Serum	Fetal bovine		10	Commercial					Vitro			60, 4h, 24h, 48h		Centrifugation	1,2,3	1D-PAGE (60, 4h, 24h, 48h), (wash 1,2,3)	LC-MS/MS (60, 4h, 24h, 48h), wash 3	In solution digestion	nanoelectrospray connected to LTQ quadrupole ion trap mass spectrometer(Thermo Electron Corp, San Jose CA)	30
SiO2–COO-	Mox	Si		sphere		Synthetic					-10.4	2.6				Y		Y										mammalian growth media + Serum	Fetal bovine		10	Commercial					Vitro			60, 4h, 24h, 48h		Centrifugation	1,2,3	1D-PAGE (60, 4h, 24h, 48h), (wash 1,2,3)	LC-MS/MS (60, 4h, 24h, 48h), wash 3	In solution digestion	nanoelectrospray connected to LTQ quadrupole ion trap mass spectrometer(Thermo Electron Corp, San Jose CA)	30
TiO2	Mox	Ti		sphere		Commercial			22.4		-23		0.500 mg/mL			Y		Y						Y				Serum	Fetal Bovine		5,10,50	Commercial					Vitro			5	23	sucrose gradient + centrifugation		1D-PAGE(5,10,50)	LC-MS/MS	In gel digestion	nano-LC coupled to an LTQ-Orbitrap Velos Pro mass spectrometer (Thermo Fisher Scientific, Stockholm, Sweden) equipped with a nanoEasy spray ion source	10 (50)	Y (5,10,50)
TiO2 Anatase	Mox	Ti		sphere		Commercial			10		-9.62	1.79	100 mg/mL	0.241	0.05	Y		Y										MCDB 131 cell culture medium+ serum	Fetal Bovine		10	Commercial					Vitro			60	37	Centrifugation	3		LC-MS/MS	In solution digestion	reversed-phase nano liquid chromatography (nLC) coupled online to a hybrid ion trap mass spectrometer(LTQ Orbitrap Velos Pro-ETD, Thermo Scientific)	880	Y
TiO2 Anatase/rutile	Mox	Ti		sphere		Commercial			30		-10.2	2.08	100 mg/mL	0.172	0.05	Y		Y										MCDB 131 cell culture medium+ serum	Fetal Bovine		10	Commercial					Vitro			60	37	Centrifugation	3		LC-MS/MS	In solution digestion	reversed-phase nano liquid chromatography (nLC) coupled online to a hybrid ion trap mass spectrometer(LTQ Orbitrap Velos Pro-ETD, Thermo Scientific)	660	Y
Graphene oxide	Carbon	Graphene oxide		Sheets		Synthetic			1169	212	-18.8		0.100 mg/mL			Y		y					Y	Y			Raman	Plasma	Human	Citrate	5,50	Isolation	Pooled	Healthy Pregnancy Diabetes Hypercholesterolemia Thalassemia minor Thalassemia major Fauvism Blood cancer Hypofibrinogenemia	Age and sex-matched patients (Except for pregnant cases)		Vitro			60	37	Centrifugation	3	1D-PAGE					Y
silica NPs	Mox	Si		sphere		Commercial			103.14	32.54	-24		0.1 mg/mL			Y	TEM	Y										Plasma	Human	Citrate	50	Isolation	Individual	cancer, hemodialysis, diabetes, rheumatism, fauvism, hypercholesterolemia, hemophilia, hypofibrinogenemia, common cold, pregnancy and smoking	age, sex-matched		Vitro			60	37	Centrifugation	3	1D-PAGE					Y
Sulfonated polystyrene NPs	P	polystyrene		sphere		Commercial			107.55	30.15	37.4	0.5	0.1 mg/mL			Y	TEM	Y										Plasma	Human	Citrate	50	Isolation	Individual	cancer, hemodialysis, diabetes, rheumatism, fauvism, hypercholesterolemia, hemophilia, hypofibrinogenemia, common cold, pregnancy and smoking	age, sex-matched		Vitro			60	37	Centrifugation		1D-PAGE					Y
PLA–PEG Copolymers with either uncharged methoxy groups (methoxy-NPs)	P	PLA-PEG		sphere		Synthetic					-4.9		0.500 mg/mL			Y	TEM	Y										Serum	Fetal Calf		50	Commercial					Vitro			60	37	Centrifugation	2	1D-PAGE
PLA–PEG Copolymers with positively charged amine groups (amine-NPs)	P	PLA-PEG		sphere		Synthetic			59.7		-9.1		0.500 mg/mL			Y	TEM	Y										Serum	Fetal Calf		50	Commercial					Vitro			60	37	Centrifugation	2	1D-PAGE
PLA–PEG Copolymers with negatively charged carboxylic acid groups (carboxyl-NPs)	P	PLA-PEG		sphere		Synthetic			69.4		20.2		0.500 mg/mL			Y	TEM	Y										Serum	Fetal Calf		50	Commercial					Vitro			60	37	Centrifugation	2	1D-PAGE
PLA–PEG Copolymers with zwitterionic NPs decorated with amine and carboxylic acid groups (zwitterion-NPs)	P	PLA-PEG		sphere		Synthetic					-25.5		0.500 mg/mL			Y	TEM	Y										Serum	Fetal Calf		50	Commercial					Vitro			60	37	Centrifugation	2	1D-PAGE
PEG-b-AGE polymer coated IONPs,20	Mox	Fe	PEG	sphere		Synthetic	20		30.5	1.6	17.08	2.06	0.100 mg/mL	0.225		Y	TEM	Y									MALDI-TOF	Serum	Fetal Bovine		100	Commercial					Vitro			60	37	Magnetic+ centrifugation	3	DLS
amphiphilic polymer coated SHP-20	Mox	Fe		sphere		Commercial	20		45				0.100 mg/mL			Y	TEM										MALDI-TOF	Serum	Fetal Bovine		10	Commercial					Vitro			60	37	Magnetic+ centrifugation	3	DLS
Polystyrene-COOH100	p	polystyrene		sphere		Commercial	100		100.8	0.7				0.01		Y	TEM											Serum	Fetal Bovine		90	Commercial					Vitro			60	37	sucrose + centrifugation	3	1D-PAGE (90)					Y (90)
Polystyrene-COOH20	p	polystyrene		sphere		Commercial	20		32.5	0.1				0.1		Y	TEM											Serum	Fetal Bovine		90	Commercial					Vitro			60	37	sucrose + centrifugation	3	1D-PAGE (90)					Y (90)
Polystyrene-PEG	p	polystyrene	PEG	sphere		Synthetic/Commercia	100		106.3	0.7				0.04		Y	TEM											Serum	Fetal Bovine		90	Commercial					Vitro			60	37	sucrose + centrifugation	3	1D-PAGE (90)					Y (90)
SiO2	Mox	Si		sphere		Commercial	50		46.7	0.5				0.02		Y	TEM											Serum	Fetal Bovine		10,90	Commercial					Vitro			60	37	sucrose + centrifugation	3	1D-PAGE (10,90)					Y (10,90)
Fe3O4	Mox	Fe		sphere	F	Synthetic	50		51.4	0.3				0.17		Y	TEM											Serum	Fetal Bovine		90	Commercial					Vitro			60	37	sucrose + centrifugation	3	1D-PAGE (55)	LC-MS/MS	In gel digestion	Orbitrap	35	Y (90)
ZnFe2O4-rGO composite (zinc ferrite spinel-graphene oxide)	Mox, coreshell+graphene	Fe, Zn, graphene		sphere+Sheets		Synthetic	lateralsizeofthesheetswas0.2–2mm ZnFe2O4:5–10 thickness ofthesheets:0.7						0.100 mg/mL				TEM,SEM			XRF		Y	Y					Plasma	Human		50						Vitro			60	37	Centrifugation	3	1D-PAGE
SiO2	Mox	Si		sphere	F	Synthetic			66				0.100 mg/mL	0.13		Y												Serum	Human			Commercial					Vitro			60	37	Centrifugation	3	1D-PAGE
SiO2–sdAb, (single-domain antibody)	Mox	Si		sphere	F	Synthetic			97				0.100 mg/mL	0.13		Y												Serum	Human			Commercial					Vitro			60	37	Centrifugation	3	1D-PAGE
SiO2–sdAb–NOTA, (single-domain antibody), (h 1,4,7-triazacyclononane-triacetic acid)	Mox	Si		sphere	F	Synthetic			86				0.100 mg/mL	0.12		Y												Serum	Human			Commercial					Vitro			60	37	Centrifugation	3	1D-PAGE
Polystyrene-NH2	p	polystyrene		sphere		Commercial			46.76	0.62	47.5	0.4	0.01 m2 mL−1 surface area	0.169	0.1	Y		Y										coelomic fluid	Mediterranean sea urchin Paracentrotus lividus.			isolation				-80	Vitro			24 h	18	Centrifugation	3	2D-PAGE	LC-MS/MS	In gel digestion	ultrafleXtreme™ MALDI-ToF/ToF	42	Y
Polystyrene-COOH	p	polystyrene		sphere		Commercial			64.46	0.58	-59.7	2.61	0.01 m2 mL−1 surface area	0.06	0.02	Y		Y										coelomic fluid	Mediterranean sea urchin Paracentrotus lividus.			isolation				-80	Vitro			24 h	18	Centrifugation	3	2D-PAGE	LC-MS/MS	In gel digestion	ultrafleXtreme™ MALDI-ToF/ToF	47	Y
BCN-functionalized silica NPs, (bicyclo[6.1.0]nonyne)	MOx	Si		sphere	F	Synthetic			154		-18.9		0.200 mg/mL	0.19		Y		Y		XPD								Serum	Fetal Bovine		10, 100	Commercial					Vitro			60	37	Centrifugation	3		LC-MS/MS	In solution digestion	quadrupole time-of-flight mass spectrometer (Q-ToF) connected to a nano Acquity UPLC	15 (10) 12 (100)	Y
MSN-OH, (mesoporous silica nanoparticles )	MOx	Si		sphere		Synthetic			53.1	27	-12.4		1 mg/mL			Y	TEM	Y							Y			Serum	Fetal Bovine		10	Commercial					Vitro			60	RT	Centrifugation	3	1D-PAGE	LC-MS/MS	In solution digestion	liner ion trap (LTQ)-Orbitrap mass spectrometer (Thermo Fisher Scientific)	20	Y
MSN –NH2, (mesoporous silica nanoparticles )	MOx	Si		sphere		Synthetic			51.6	23.3	-7.9		1 mg/mL			Y		Y							Y			Serum	Fetal Bovine		10	Commercial					Vitro			60	RT	Centrifugation	3	1D-PAGE	LC-MS/MS	In solution digestion	liner ion trap (LTQ)-Orbitrap mass spectrometer (Thermo Fisher Scientific)	48	Y
MSN –COOH, (mesoporous silica nanoparticles )	MOx	Si		sphere		Synthetic			50.5	22.9	-15.4		1 mg/mL			Y		Y							Y			Serum	Fetal Bovine		10	Commercial					Vitro			60	RT	Centrifugation	3	1D-PAGE	LC-MS/MS	In solution digestion	liner ion trap (LTQ)-Orbitrap mass spectrometer (Thermo Fisher Scientific)	45	Y
MSN –PEG3–OCH3, (mesoporous silica nanoparticles )	MOx	Si	PEG	sphere		Synthetic			49.9	23.9	-9.4		1 mg/mL			Y	TEM	Y										Serum	Fetal Bovine		10	Commercial					Vitro			60	RT	Centrifugation	3	1D-PAGE	LC-MS/MS	In solution digestion	liner ion trap (LTQ)-Orbitrap mass spectrometer (Thermo Fisher Scientific)	2	Y
MSN –PEG24–OCH3, (mesoporous silica nanoparticles )	MOx	Si	PEG	sphere		Synthetic			51.4	26.8	-5.2		1 mg/mL			Y		Y										Serum	Fetal Bovine		10	Commercial					Vitro			60	RT	Centrifugation	3	1D-PAGE	LC-MS/MS	In solution digestion	liner ion trap (LTQ)-Orbitrap mass spectrometer (Thermo Fisher Scientific)	0	Y
polystyrene	p	polystyrene		sphere		Commercial	100						0.100 mg/mL				TEM											Plasma	Human	EDTA	non-gradient plasma (10, 30, 50, 70, 80) gradient-plasma (10-30, 50-70, 70-80)	isolation					vitro	10		60	37	Centrifugation	3	1D-PAGE (all percent)	LC-MS/MS (30,50,70)	In gel digestion	The nanoLC system was interfaced with a maXis LC-MS/MS System (BrukerDaltonics) with a nanoelectrospray source fitted with a steel emitter needle	11
silica	MOx	Si		sphere		Commercial	200						0.100 mg/mL				TEM											Plasma	Human	EDTA	non-gradient plasma (10, 30, 50, 70, 80) gradient-plasma (10-30, 50-70, 70-80)	isolation					vitro	10		60	37	Centrifugation	3	1D-PAGE (all percent)	LC-MS/MS (50,70)	In gel digestion	The nanoLC system was interfaced with a maXis LC-MS/MS System (BrukerDaltonics) with a nanoelectrospray source fitted with a steel emitter needle
High-Cellulose nanocrystals	p	cellulose		rod		Synthetic			H:4.8 L:242	1.8,68	-43.9	3.44	1 mg/mL			Y		Y					Y					Platelet lysate	Human			isolation	pooled	Healthy		-80	vitro			90	37	Centrifugation	3	1D-PAGE	LC-MS/MS	In gel digestion	Ultimate 3000 liquid chromatography system coupled to a Q-Exactive Hybrid Quadrupole-Orbitrap mass spectrometerr (Thermo Scientific, Bremen, Germany)	702
Medium-Cellulose nanocrystals	p	cellulose		rod		Synthetic			H:3.9 L:237	1.7,61	-27.7	2.17	1 mg/mL			Y		Y					Y					Platelet lysate	Human			isolation	pooled	Healthy		-80	vitro			90	37	Centrifugation	3	1D-PAGE	LC-MS/MS	In gel digestion	Ultimate 3000 liquid chromatography system coupled to a Q-Exactive Hybrid Quadrupole-Orbitrap mass spectrometerr (Thermo Scientific, Bremen, Germany)	638
Low-Cellulose nanocrystals	p	cellulose		rod		Synthetic			H:4.6 L:219	1.7,80	-16.2	1.1	1 mg/mL			Y		Y					Y					Platelet lysate	Human			isolation	pooled	Healthy		-80	vitro			90	37	Centrifugation	3	1D-PAGE	LC-MS/MS	In gel digestion	Ultimate 3000 liquid chromatography system coupled to a Q-Exactive Hybrid Quadrupole-Orbitrap mass spectrometerr (Thermo Scientific, Bremen, Germany)	491
AmBisome® liposomes	LP	Liposome		sphere		Synthetic	185	45	192	12	-61.2	3.5	0.5 mg/mL	0.296	0.019	Y	TEM	Y										Plasma		EDTA	100	isolation	Individual		Eight to ten week old female FVB/N mice		Vitro vivo		3 (vitro),3 (vivo)	10	37	SEC+ membrane ultrafltration	3		LC-MS/MS	In solution digestion	nanoLC system connected to a hybrid mass spectrometer LTQ Orbitrap XL(Thermo Fisher Scientific Bremen, Germany) equipped with a nanoelectrospray ion source.	267 (vitro) 500 (vivo)	Y
Graphene oxide	Carbon	Graphene oxide		Sheets		Commercial			0.5-3μm				50–200 mg/mL										Y					culture medium +serum	Fetal Bovine		1,10	Commercial					Vitro			24h	37
PS-PEGNC, (non-covalently PEGylated polystyrene nanocarriers)	p	polystyrene		sphere	F	Synthetic			120	12	-7	1	surface area of 0.05 m2			Y		Y										Normal Serum, Normal plasma,heat-inactivated serum, Heat-inactivated plasma	Human		100	Isolation	pooled	Healthy		-80	Vitro	10		60	37	Centrifugation		1D-PAGE (4 media)	LC-MS/MS		using a nanoACQUITY UPLC system couple to a Synapt G2-Si mass spectrometer	heated serum=146,Serum: 126,Heated plasma: 150, Plasma: 117
HES, (hydroxyethyl starch nanocapsules )	p	starch		sphere		Synthetic			220	22	-19	2	surface area of 0.05 m2			Y		Y										Normal Serum, Normal plasma,heat-inactivated serum, Heat-inactivated plasma	Human		100	Isolation	pooled	Healthy		-80	Vitro	10		60	37	Centrifugation		1D-PAGE (4 media)	LC-MS/MS		using a nanoACQUITY UPLC system couple to a Synapt G2-Si mass spectrometer	heated serum=199,Serum: 174,Heated plasma: 203,Plasma: 201
PS-PEGC , (non-covalently PEGylated polystyrene nanocarriers)	p	polystyrene		sphere		Synthetic			128	12	18	2	surface area of 0.05 m2			Y		Y										Normal Serum, Normal plasma,heat-inactivated serum, Heat-inactivated plasma	Human		100	Isolation	pooled	Healthy		-80	Vitro	10		60	37	Centrifugation		1D-PAGE (4 media)
PS-COOH	p	polystyrene		sphere		Synthetic			116	11	-7	1	surface area of 0.05 m2			Y		Y										Normal Serum, Normal plasma,heat-inactivated serum, Heat-inactivated plasma	Human		100	Isolation	pooled	Healthy		-80	Vitro	10		60	37	Centrifugation		1D-PAGE (4 media)
PS-NH2	p	polystyrene		sphere		Synthetic			126	12	4	1	surface area of 0.05 m2			Y		Y										Normal Serum, Normal plasma,heat-inactivated serum, Heat-inactivated plasma	Human		100	Isolation	pooled	Healthy		-80	Vitro	10		60	37	Centrifugation		1D-PAGE (4 media)
TiO2 NP rutile NP	Mox	Ti		sphere		Commercial	10–30		142.1	5.6	-18		100 mg/mL	0.05		Y	HRTEM											DMEM+serum	Fetal bovine		10	Commercial					Vitro			60	37	Centrifugation	2	1D-PAGE	LC-MS/MS	In gel digestion	an ETD-enabled Orbitrap- Velos mass spectrometer (Thermo Fisher Scientific, Waltham, MA, USA) connected to an EASY-nLC system	Most abundant proteins 20	Y
PUR- Nanodiamonds	carbon	nanodiamonds		diamond		Synthetic	30−60		40		-44.1		1 mg/mL			Y	TEM			XRD					Y		Raman	DMEM +serum	Fetal bovine		1,10	Commercial					Vitro			1,30		Centrifugation	3		LC-MS/MS (4 condition)	In solution digestion	5600 TripleTOF+ mass spectrometer (SCIEX, Framingham, MA) coupled with an Eksigent Ultra-nanoLC-1D system	118 (4 condition)
AS- Nanodiamonds NH2-nanodiamonds	carbon	nanodiamonds		diamond		Synthetic	30−60		50		-40.5		1 mg/mL			Y	TEM			XRD					Y		Raman	DMEM +serum	Fetal bovine		1,10	Commercial					Vitro			1,30		Centrifugation	3		LC-MS/MS (4 condition)	In solution digestion	5600 TripleTOF+ mass spectrometer (SCIEX, Framingham, MA) coupled with an Eksigent Ultra-nanoLC-1D system
AuNPs	m	gold		sphere		Commercial	50	3			-40.9		0.400 mg/mL			Y	TEM	Y										Serum	Bovine								Vitro			10,30,120	22	Centrifugation	1,2,3		LC-MS/MS (only wash3,3 condition)			(wash3) 68,42,71	Y
PEGylated multicomponent liposome	LP	Liposome	PEG	sphere		Synthetic										Y		Y										Plasma	Human		50	Isolation		Healthy	aged 20–40 years		vitro	10		60	37	Centrifugation			LC-MS/MS	In solution digestion	Ultimate 3000 (Sunnyvale, CA, USA) nanoLC system connected to the hybrid mass spectrometer LTQ Orbitrap XL (Thermo Fisher Scientific Bremen, Germany)	237
Liposome	LP	Liposome		sphere		synthetic			130	5	-30	3				Y		Y										Plasma	Human		50		individual	pancreatic cancer patients (all information in terms of infection and treatment were provided), patients without malignancy	years healthy: 2 male and 3 female (median age 66 years) pancreatic cancer: 9 male and 11 female (median age 72 years)			25		60	37	Centrifugation	3	1D-PAGE (25)
D-mannose- graphene oxide	Carbon	graphene oxide		Sheets		synthetic	500-100 (Lateralsize) 0.7tickness				-30.3		100 mg/mL				TEM	Y				ATR-FTIR	Y	Y	Y			Plasma	Human		55	Commercial	pooled	type O+			Vitro	6		60	37	Centrifugation	3	1D-PAGE	LC-MS/MS	In gel digestion	mass spectrometer LTQ OrbitrapVelos (Thermo Fisher Scientific, Waltham, MA, USA) connected to a nanoflow LC (LC–MS/MS) instrument using an EASY-NLC system	109
AS-AMS-6S, (synthesized), ( Anionic surfactant-templated mesoporous silica)	Mox	Si		sphere		synthetic			354.4	160	36.3					Y	SEM	Y		XRD								Serum	Fetal bovine		100	Commercial		type O+			Vitro			10,30,60,120		sucrose cushion+ Centrifugation	3	1D-PAGE (10,30,120)
CAL-AMS-6S, (calcined),	Mox	Si		sphere		synthetic			491	16.5	-31.8					Y	SEM	Y		XRD								Serum	Fetal bovine		100	Commercial		type O+			Vitro			10,30,60,120		sucrose cushion+ Centrifugation	3	1D-PAGE (10,30,120)	LC-MS/MS (10,30,60,120)	In gel digestion	Q-Exactive hybrid Quadrupole Orbitrap mass spectrometer (Thermo)	(10,30,60,120): 81,121,117,137
NH2-AMS-6S	Mox	Si		sphere		synthetic			749	24.1	33.4					Y	SEM	Y		XRD								Serum	Fetal bovine		100	Commercial		type O+			Vitro			10,30,60,120		sucrose cushion+ Centrifugation	3	1D-PAGE (10,30,120)	LC-MS/MS (30,60,120)	In gel digestion	Q-Exactive hybrid Quadrupole Orbitrap mass spectrometer (Thermo)	30,30,30
AS-AMS-6F	Mox	Si		sphere		synthetic			681.1	127	22.2					Y	SEM	Y		XRD								Serum	Fetal bovine		100	Commercial		type O+			Vitro			10,30,60,120		sucrose cushion+ Centrifugation	3	1D-PAGE (10,30,120)
CAL-AMS-6F	Mox	Si		sphere		synthetic			529.8	80.5	-31.7					Y	SEM	Y		XRD								Serum	Fetal bovine		100	Commercial		type O+			Vitro			10,30,60,120		sucrose cushion+ Centrifugation	3	1D-PAGE (10,30,120)	LC-MS/MS (10,30,60,120)	In gel digestion	Q-Exactive hybrid Quadrupole Orbitrap mass spectrometer (Thermo)	(10,30,60,120):80,191,188,199
NH2-AMS-6F	Mox	Si		sphere		synthetic			645	14.4	29.6					Y	SEM	Y		XRD								Serum	Fetal bovine		100	Commercial		type O+			Vitro			10,30,60,120		sucrose cushion+ Centrifugation	3	1D-PAGE (10,30,120)	LC-MS/MS (30,60,120)	In gel digestion	Q-Exactive hybrid Quadrupole Orbitrap mass spectrometer (Thermo)	30,30,30
AS-SBA-15 (synthetic)	Mox	Si		sphere		synthetic			361.6	149	24.2					Y	SEM	Y		XRD								Serum	Fetal bovine		100	Commercial		type O+			Vitro			10,30,60,120		sucrose cushion+ Centrifugation	3	1D-PAGE (10,30,120)	LC-MS/MS (10)	In gel digestion	Q-Exactive hybrid Quadrupole Orbitrap mass spectrometer (Thermo)	11
CAL-SBA-15	Mox	Si		sphere		synthetic			505.8	66	-19.6					Y	SEM	Y		XRD								Serum	Fetal bovine		100	Commercial		type O+			Vitro			10,30,60,120		sucrose cushion+ Centrifugation	3	1D-PAGE (10,30,120)	LC-MS/MS (10,30,60,120)	In gel digestion	Q-Exactive hybrid Quadrupole Orbitrap mass spectrometer (Thermo)	(10,30,60,120):67,142,164,90
NH2-SBA-I5	Mox	Si		sphere		synthetic			703.3	67	19.7					Y	SEM	Y		XRD								Serum	Fetal bovine		100	Commercial		type O+			Vitro			10,30,60,120		sucrose cushion+ Centrifugation	3	1D-PAGE (10,30,120)	LC-MS/MS (30,60,120)	In gel digestion	Q-Exactive hybrid Quadrupole Orbitrap mass spectrometer (Thermo)	30,30,30
QD-Carboxylate	m	QD		sphere		commercial			10		-45.2	1	0.8 μM			Y		Y										MEM+serum	Fetal bovine		10	Commercial		type O+			Vitro			10,30		Centrifugation	5	1D-PAGE (10,30)
Au-Citrate	m	gold		sphere		commercial			39.3	2.2	-17.7	2.9	1 nM			Y		Y										MEM+serum	Fetal bovine		10	Commercial		type O+			Vitro			10,30		Centrifugation	5	1D-PAGE (10,30)
LDL	Protein	LDL		sphere	F	commercial			68	20.6	-15.8	2.1				Y		Y										MEM+serum	Fetal bovine		10	Commercial		type O+			Vitro			10,30		Centrifugation	5	1D-PAGE (10,30)
carboxylatemodified polystyrene NPs	p	polystyrene		sphere		Commercial			200				20 pM	0.06		Y	TEM	Y										MEM +serum	Fetal Bovine		0.2	commercial		type O+			Vitro			30		Centrifugation	3	1D-PAGE
Silica NPs	mox	Si		sphere		Commercial	50		72.8	0.85	-47					Y	TEM	Y										Serum	Human			Commercial		type O+			Vitro			120
etherified starch-coated poly(methyl methacrylate- co-acrylic acid) (SCMMA) NPs	p	starch	poly(methyl methacrylate-co-acrylic acid) (SCMMA)	sphere		synthetic	73.5		90		4.8		5.6 mg/mL	0.08		Y	SEM	Y										Serum, plasma	Fetal Bovine, Human	NA, ND	30,ND	commercial					Vitro			60	37	Centrifugation	3	1D-PAGE	LC-MS/MS (plasma)	In solution digestion	LC-MS, Orbitrap Elite, Thermo	12 (plasma)	Y
PEGMM-	p	starch	PEG	sphere		synthetic			140		-30.2		5.6 mg/mL	0.1		Y		Y										Serum	Fetal Bovine		30	commercial					Vitro			60	37	Centrifugation	3	1D-PAGE					Y
PEGMM+	p	starch	PEG	sphere		synthetic			124		20.6		5.6 mg/mL	0.1		Y		Y										Serum	Fetal Bovine		30	commercial					Vitro			60	37	Centrifugation	3	1D-PAGE					Y
ZWMM-	p	starch	ZW	sphere		synthetic			194		-18.3		5.6 mg/mL	0.1		Y		Y										Serum	Fetal Bovine		30	commercial					Vitro			60	37	Centrifugation	3	1D-PAGE					Y
ZWMM+	p	starch	ZW	sphere		synthetic			148		37.5		5.6 mg/mL	0.1		Y		Y										Serum	Fetal Bovine		30	commercial					Vitro			60	37	Centrifugation	3	1D-PAGE					Y
mesoporous silica NPs (MCM-41)	Mox	Si		sphere		Synthetic			224.2	15.5	-13	0.3	1 mg/mL	0.08	0.02	Y	TEM	Y		XRD								Serum	Fetal Calf		10100	commercial					Vitro			30,5 h	37	Centrifugation	2	1D-PAGE (4 conditions)					Y
mesoporous silica NPs (MCM-48)	Mox	Si		sphere		Synthetic			199.8	5	-12.2	0.04	1 mg/mL	0.08	0.02	Y	TEM	Y		XRD								Serum	Fetal Calf		10100	commercial					Vitro			30,5 h	37	Centrifugation	2	1D-PAGE (4 conditions)					Y
mesoporous silica NPs (R-MCM-48)	Mox	Si		sphere		Synthetic			287	5.7	-15.8	0.2	1 mg/mL	0.14	0.05	Y	TEM	Y		XRD								Serum	Fetal Calf		10100	commercial					Vitro			30,5 h	37	Centrifugation	2	1D-PAGE (4 conditions)					Y
mesoporous silica NPs (COOH-MCM-41)	Mox	Si		sphere		Synthetic			218.5	9.6	-14.9	4.6	1 mg/mL	0.18	0.06	Y		Y										Serum	Fetal Calf		10100	commercial					Vitro			30,5 h	37	Centrifugation	2	1D-PAGE (4 conditions)					Y
mesoporous silica NPs (COOH-MCM-48)	Mox	Si		sheets		Synthetic			199.1	5.5	-12.2	1.6	1 mg/mL	0.1	0.05	Y		Y										Serum	Fetal Calf		10100	commercial					Vitro			30,5 h	37	Centrifugation	2	1D-PAGE (4 conditions)					Y
mesoporous silica NPs (COOH-R-MCM-48)	Mox	Si		sheets		Synthetic			277	20.6	-12.7	0.5	1 mg/mL	0.18	0.09	Y		Y										Serum	Fetal Calf		10100	commercial					Vitro			30,5 h	37	Centrifugation	2	1D-PAGE (4 conditions)					Y
mesoporous silica NPs (ATTO-MCM-41)	Mox	Si		sheets		Synthetic			257.6	72.7	-12	1.1	1 mg/mL	0.14	0.14	Y		Y										Serum	Fetal Calf		10100	commercial					Vitro			30,5 h	37	Centrifugation	2	1D-PAGE (4 conditions)					Y
mesoporous silica NPs (ATTO-MCM-48)	Mox	Si		sphere		Synthetic			198.4	6.1	-10.8	1	1 mg/mL	0.11	0.06	Y		Y										Serum	Fetal Calf		10100	commercial					Vitro			30,5 h	37	Centrifugation	2	1D-PAGE (4 conditions)					Y
mesoporous silica NPs (ATTO-R-MCM-48)	Mox	Si		sphere		Synthetic			334.5	18.4	-12.1	0.4	1 mg/mL	0.19	0.05	Y		Y										Serum	Fetal Calf		10100	commercial					Vitro			30,5 h	37	Centrifugation	2	1D-PAGE (4 conditions)					Y
Polystyrene	p	polystyrene		sphere		commercial	60										TEM											Plasma	Human		100	commercial					Vitro			60, 3h,24 h	37	Centrifugation	2	1D-PAGE (60, 3h,24 h)
Polystyrene	p	polystyrene		sphere		commercial	100										TEM											Plasma	Human		100	commercial					Vitro			60, 3h,24 h	37	Centrifugation	2	1D-PAGE (60, 3h,24 h)
Polystyrene	p	polystyrene		sphere		commercial	500										TEM											Plasma	Human		100	commercial					Vitro			60, 3h,24 h	37	Centrifugation	2	1D-PAGE (60, 3h,24 h)
Biomimetic magnetite nanoparticles (BMNPs)	Mox	Fe		sphere		Synthetic	20 to 50				-10.8	1.4					TEM	Y								Y		Plasma	Human	EDTA	50	isolation		healthy		-80	vitro			60, 24 h	37	magnetic+centrifugation	3		MALDI-TOF/MS	In gel digestion	using an Ultraflex-II TOF/TOF instrument (Bruker Daltonics) equipped with a 200 Hz solid-state Smart beamt laser.	6,6
DOXO-BMNPs (doxorubicin)	Mox	Fe		sphere		Synthetic	20 to 50				-6.4	0.2					TEM	Y								Y		Plasma	Human	EDTA	50	isolation		healthy		-80	vitro			60, 24 h	37	magnetic+centrifugation	3		MALDI-TOF/MS	In gel digestion	using an Ultraflex-II TOF/TOF instrument (Bruker Daltonics) equipped with a 200 Hz solid-state Smart beamt laser.	6,6
polyethylenimine modified by stearic acid-superparamagnetic iron oxide, stPEI–SPIO)	Mox	Fe	Polyethylenimine	sphere		Synthetic	115.6	5.33			54.7					Y	TEM, SEM	Y									Agarose gel electrophoresis	RPMI-1640 +cell lysate, RPMI-1640 +cell lysate	GFPMCF- 7, GFP-3T3		10	commercial					Vitro			60,4h	37	Centrifugation, magnetic		1D-PAGE (8 condition)	LC-MS/MS (8 condition)	In gel digestion	Q Exactive mass spectrometer (Thermo fisher Scientific) coupled with an Easy nano LC system	(GFP-3T3),60, Withoutmagnet:477 ,(GFP-3T3),60, MF:501 (GFP-3T3)4h, Withoutmagnet:470 , GFP-3T3),4h, MF:423 (MCF-7),60, Withoutmagnet:573 ,(MCF-7),60, MF:563 (MCF-7)4h, Withoutmagnet:502 , (MCF-7),4h, MF:467
Silica-coated on magnetic Fe3O4/PS nanoparticles	Mox, coreshell	Si		sphere	F	Synthetic			270	105						Y	TEM	Y										Serum	Fetal Bovine		100	commercial					Vitro			60	37	Centrifugation, magnetic	3	1D-PAGE (2 conditons)
APTES, TPM, Betaine, ( (3-aminopropyl) triethoxysilane ), (3-(triethoxysillyl)propyl methacrylate)	Mox, coreshell	Si		sphere	F	Synthetic			280	130						Y		Y										Serum	Fetal Bovine		100	commercial					Vitro			60	37	Centrifugation, magnetic	3	1D-PAGE (2 conditons)
APTES, TPM, Betaine	Mox, coreshell	Si		sphere	F	Synthetic			245	100						Y		Y										Serum	Fetal Bovine		100	commercial					Vitro			60	37	Centrifugation, magnetic	3	1D-PAGE (2 conditons)
Betaine	Mox, coreshell	Si		sphere	F	Synthetic			250	75						Y		Y										Serum	Fetal Bovine		100	commercial					Vitro			60	37	Centrifugation, magnetic	3	1D-PAGE (2 conditons)
BSA-TAD (triazolinedione)	Protein	BSA		sphere		Synthetic			193	150	-34	5	0.05 m2	0.182		Y	TEM	Y										Serum,Plasma	Human,Human	NA,ND	100	isolation,isolation	pooled,pooled	healthy		-20	Vitro	10		60	37	Centrifugation	3		LC-MS/MS	In solution digestion	nanoACQUITY UPLC system coupled to a Synapt G2-Si mass spectrometer(Waters, USA)	plasma: 255 serum: 257
HSA-TAD	Protein	HSA		sphere		Synthetic			192	91	-25	5	0.05 m2	0.144		Y	TEM	Y										Serum,Plasma	Human,Human	NA,ND	100	isolation,isolation	pooled,pooled	healthy		-20	Vitro	10		60	37	Centrifugation	3		LC-MS/MS	In solution digestion	nanoACQUITY UPLC system coupled to a Synapt G2-Si mass spectrometer(Waters, USA)	plasma: 249 serum: 248
OVA-TAD, (ovalbumin)	Protein	OVA		sphere		Synthetic			214	135	-38	5	0.05 m2	0.334		Y	TEM	Y										Serum,Plasma	Human,Human	NA,ND	100	isolation,isolation	pooled,pooled	healthy		-20	Vitro	10		60	37	Centrifugation	3		LC-MS/MS	In solution digestion	nanoACQUITY UPLC system coupled to a Synapt G2-Si mass spectrometer(Waters, USA)	plasma: 246 serum: 247
BSA-TDI, ( 2,4-toluene diisocyanate)	Protein	BSA		sphere		Synthetic			199	75	-27	5	0.05 m2	0.144		Y		Y										Serum,Plasma	Human,Human	NA,ND	100	isolation,isolation	pooled,pooled	healthy		-20	Vitro	10		60	37	Centrifugation	3		LC-MS/MS	In solution digestion	nanoACQUITY UPLC system coupled to a Synapt G2-Si mass spectrometer(Waters, USA)	plasma: 251 serum: 254
HSA-TDI	Protein	HSA		sphere		Synthetic			178	46	-16	5	0.05 m2	0.141		Y		Y										Serum,Plasma	Human,Human	NA,ND	100	isolation,isolation	pooled,pooled	healthy		-20	Vitro	10		60	37	Centrifugation	3		LC-MS/MS	In solution digestion	nanoACQUITY UPLC system coupled to a Synapt G2-Si mass spectrometer(Waters, USA)	plasma: 240 serum: 241
OVA-TDI	Protein	OVA		sphere		Synthetic			200	54	-30	5	0.05 m2	0.161		Y		Y										Serum,Plasma	Human,Human	NA,ND	100	isolation,isolation	pooled,pooled	healthy		-20	Vitro	10		60	37	Centrifugation	3		LC-MS/MS	In solution digestion	nanoACQUITY UPLC system coupled to a Synapt G2-Si mass spectrometer(Waters, USA)	plasma: 253 serum: 257
Magnetic mesoporous silica nanocarriers	Mox	Si		sphere		Synthetic	116.6	2.1	143.5	1.5	-39.1	1.5		0.111	0.024	Y	TEM	Y										Serum	Human			Commercial					Vitro			30		Magnetic, Centrifugation	3		LC-MS/MS	In gel digestion	ESI-Q Exactive HF mass spectrometer (ThermoFisher)incorporating an ultra-high-field Orbitrap analyzer and coupled to an Ultimate 3000 RSL Nano LC System	121 (magnetic) 151 (centrifugation)
Graphene oxide	Carbon	Graphene oxide		sheets		synthetic			715.3	60.4	-32.4	7.5		0.287		Y		Y					Y					Plasma	Human	EDTA	50	isolation	individual	pancreatic cancer patients (CEA and CA 19.9 were evaluated). pancreatic cancer patients underwent surgery, neoadjuvant chemoradiotherapy or chemotherapy Healthy volunteers	pancreatic cancer patients:3 Male, Female Age: range 54-75 years Healthy volunteers:3 Male, Female Age: range 41-85	-80	vitro	6		60	37	Centrifugation	3	1D-PAGE	LC-MS/MS	In solution digestion	nano-liquid chromatography system connected to a hybrid mass spectrometer (Thermo Fisher Scientific, Bremen, Germany) equipped with a nanoelectrospray ion source	Should be entrer to Excell	Y
PEG-SiO2 functionalized with transferrin	m	Si	PEG	Sphere		Synthetic			207.3	2.9	-19.5	0.5	1.5 mg/mL	0.253	0.018	Y	TEM,SEM	Y		x-ray								Plasma, plasma	Human, mice	EDTA	55	Isolation	pooled	healthy, BALB/cJ mice	Male mice	-80	Vitro	30	12	30	37	Centrifugation	3	1D-PAGE	LC-MS/MS	In gel digestion	nanoliquid chromatography system and coupled by an electrospray ionization interface to a linear ion trap mass analyzer (LTQ Velos, Thermo).	Human: 1020 Mice: 576	Y (HP)
Silver NPs	mox	Si				Synthetic	50	20	50		-35		100 pM			Y	TEM	Y										DMEM with serum	Fetal calf		1,5,10	commercial					Vitro			3h	37								Y (1,5,10)
Amine-SWCNT	Carbon	CNT		tubes	F	Synthetic	240				52.8	1.6						Y			Y	NIR	Y					Serum	Fetal bovine		10	commercial					Vitro			30	37
Carboxy-SWCNTs	Carbon	CNT		tubes	F	Synthetic	177				-66.8	1						Y			Y	NIR	Y					Serum	Fetal bovine		10	commercial					Vitro			30	37
L-PAV–AuNPs, (poly(acryloyl-L(D)-valine)	m	gold	Poly(acryloyl-L-valine	sphere		synthetic	14.5	1.1	20.3	0.4	-31.3	2.8	0.1–50 µg mL-1			Y	TEM	Y							Y			DMEM+Serum	Fetal bovine		50	commercial					Vitro			12h	37	Centrifugation	3						Y
D-PAV–AuNPs, (poly(acryloyl-L(D)-valine)	m	gold	Poly(acryloyl-L-valine	sphere			14.1	1.4	20.5	0.3	-29.9	3.8				Y	TEM	Y							Y			DMEM+Serum	Fetal bovine		50	commercial					Vitro			12h	37	Centrifugation	3						Y
L-PAV-b-PHEMA–AuNPs, (poly(acryloyl-L(D)-valine)-b-poly(2-hydroxyethyl methylacrylate) ),	m	gold	Poly(acryloyl-L-valine+hydroxyethyl methylacrylate)	sphere			14.7	0.8	22.3	0.3	-20.3	0.7				Y	TEM	Y							Y			DMEM+Serum	Fetal bovine		50	commercial					Vitro			12h	37	Centrifugation	3						Y
D-PAV-b-PHEMA–AuNPs, (poly(acryloyl-L(D)-valine)-b-poly(2-hydroxyethyl methylacrylate))	m	gold	Poly(acryloyl-L-valine+hydroxyethyl methylacrylate)	sphere			14.8	1.2	22.7	0.2	-20.3	1.4				Y	TEM	Y							Y			DMEM+Serum	Fetal bovine		50	commercial					Vitro			12h	37	Centrifugation	3						Y
Au Nanorods	m	gold		rod		synthetic	37.4×10.6,Aspectratio:3.5				30.5	0.7	0.1 mg/mL			Y	TEM	Y										Plasma	Human		10, 100	commercial	pooled			-80	Vitro			60	37,45	Centrifugation	3
Pegylated silica nanocapsules (SiO2 NCs) loaded with DOX (CATIONIC), (doxorubicin )	mox	Si	PEG	sphere		synthetic			144	64	12.2	0.5	0.05 m2			Y	SEM	Y										plasma	Human	citrate							Vitro			60	37	Centrifugation	3		LC-MS/MS	In solution digestion	nanoACQUITY UPLC system coupled to a Synapt G2-Si mass spectrometer	26
Pegylated silica nanocapsules (SiO2 NCs) loaded with DOX (NONionic)	mox	Si	PEG	sphere		synthetic			154	67	-0.1	1	0.05 m2			Y	SEM	Y										plasma	Human	citrate							Vitro			60	37	Centrifugation	3		LC-MS/MS	In solution digestion	nanoACQUITY UPLC system coupled to a Synapt G2-Si mass spectrometer
Cellulose nanocrystals (CNC) with High sulfonation	p	cellulose		rod		synthetic	4.8×242	1.8×68			-43.9	3.44	1 mg/mL					Y					Y					Cell lysis platelet	Human		50	isolation	Pooled	Healthy		-80	Vitro			90	37	Centrifugation	3,1	1D-PAGE	LC-MS/MS	In solution digestion	Ultimate 3000 liquid chromatography system coupled to a Q-Exactive Hybrid Quadrupole-Orbitrap mass spectrometer (Thermo Scientific, Bremen, Germany)	702
Cellulose nanocrystals (CNC) with medium sulfonation	p	cellulose		rod		synthetic	3.9×237	1.7×61			-27.7	2.17	1 mg/mL					Y					Y					Cell lysis platelet	Human		50	isolation	Pooled	Healthy		-80	Vitro			90	37	Centrifugation	3,1	1D-PAGE	LC-MS/MS	In solution digestion	Ultimate 3000 liquid chromatography system coupled to a Q-Exactive Hybrid Quadrupole-Orbitrap mass spectrometer (Thermo Scientific, Bremen, Germany)	638
Cellulose nanocrystals (CNC) with low sulfonation	p	cellulose		rod		synthetic	4.6×219	1.7×80			-16.2	1.1	1 mg/mL					Y					Y					Cell lysis platelet	Human		50	isolation	Pooled	Healthy		-80	Vitro			90	37	Centrifugation	3,1	1D-PAGE	LC-MS/MS	In solution digestion	Ultimate 3000 liquid chromatography system coupled to a Q-Exactive Hybrid Quadrupole-Orbitrap mass spectrometer (Thermo Scientific, Bremen, Germany)	491
magnetic polyethyleneimine/DNA (MPD-cc) complex	Mox	Fe		sphere		synthetic			121.4	2.7	25.1	1.5				Y	TEM	Y										DMEM+Serum	Fetal bovine		10	commercial					Vitro			10,4h		Centrifugation	3	1D-PAGE (10,4h)					Y (10)
polyethyleneimine/DNA (PD)	Mox	Fe		sphere		synthetic			145.1	4.6	28.8	0.4				Y	TEM	Y										DMEM+Serum	Fetal bovine		10	commercial					Vitro			10,4h		Centrifugation	3	1D-PAGE (10,4h)					Y (10,4h)
The AuNPs were modified with carboxylic alkyl thiols of different chain length 3MA-AuNPs	m	gold		sphere		Synthetic	5.1	0.6	32.9	0.2	-35.7	0.8				Y	TEM	Y			Y							DMEM +serum	Fetal bovine		l	commercial					vitro			12h	37	Centrifugation	3						Y
The AuNPs were modified with carboxylic alkyl thiols of different chain length 11MA-AuNPs	m	gold		sphere		Synthetic	4.4	0.3	38.8	1.8	-40.1	4.1				Y	TEM	Y			Y							DMEM +serum	Fetal bovine		10	commercial					vitro			12h	37	Centrifugation	3						Y
The AuNPs were modified with carboxylic alkyl thiols of different chain length 16MA-AuNPs	m	gold		sphere		Synthetic	4.5	0.4	39.1	1.6	-37.4	0.7				Y	TEM	Y			Y							DMEM +serum	Fetal bovine		10	commercial					vitro			12h	37	Centrifugation	3						Y
IONPs, (iron oxide nanoparticles)	Mox	Fe		sphere		Commercial			40				1 mg/ml			Y	TEM						Y					RPMI-1640+Serum	Fetal bovine		10	commercial					vitro			60	37	Centrifugation		1D-PAGE
silk fibroinengineered IONPs	Mox	Fe		sphere		Synthetic			90		-28.9	0.2	1 mg/ml			Y	TEM	Y					Y					RPMI-1640+Serum	Fetal bovine		10	commercial					vitro			60	37	Centrifugation		1D-PAGE
octylamine-modified polyacrylic acid-ultra-small super-paramagnetic iron oxide nanoparticles	Mox	Fe		sphere		Synthetic	4.5	0.3	5	0.5	30		0.010 mg/mL	0.08		Y	TEM	Y										serum	human		5,10,20,40,50,80	commercial					vitro			60	4	Centrifugation		1D-PAGE (5,10,20,40,50,80)					Y (10)
Fe3O4 citrate	Mox	Fe		sphere	F	Synthetic			178.4		-16.36					Y		Y		SAXS							Quasi-elasticlightscattering(QELS)	Serum	Fetal bovine		10	commercial					vitro				Magnetic								Y (10)
g-Fe2O3 oleic acid	Mox	Fe	oleic acid	sphere	F	Synthetic			116.8		-0.45					Y		Y		SAXS							Quasi-elasticlightscattering(QELS)	Serum	Fetal bovine		10	commercial					vitro				Magnetic								Y (10)
Graphene oxide	Carbon	Graphene oxide		sheets		Synthetic	500-900						0.01 mg/ml							X-Ray			Y				Raman	Serum	Fetal bovine		10100	commercial					vitro			60	37	Centrifugation	3	1D-PAGE
Liposome DC-Chol-DOTAP-DOPC-DOPE, (3β-[N-(N′, N′-dimethylaminoethane) carbamoyl] cholesterol (DC-Chol) ), ((1,2-dioleoyl-3-trimethylammonium propane), (1, 2-dioleoyl-sn-glycero-3-phosphocholine), (dioleoylphosphatidylethanolamine)	LP	Liposome		sphere		Synthetic			144	4	34.5	1.1	1 mg/mL			Y		Y										Plasma	Human	citrate	50	commercial	pooled				vitro			60	37	Centrifugation	3		LC-MS/MS	In solution digestion	nano-LC system connected to a hybrid mass spectrometer (Thermo Fisher Scientific Bremen, Germany) equipped with a nanoelectrospray ion source	192	Y
Plain silica	Mox	Si		sphere		Commercial	80		86		-48		1 g/kg			Y	TEM	Y		SAX							particletrackinganalysis(PTA	MEM+Serum	Fetal bovine		10	commercial					vitro			24 h	RT								Y
Aminated silica	Mox-coreshell	Si, Al		sphere		Modified commercial	80		87		9		1 g/kg			Y		Y		SAX							particletrackinganalysis(PTA	MEM+Serum	Fetal bovine		10	commercial					vitro			24 h	RT								Y
Au NPs	m	gold		sphere		Synthetic	15		28.7		-36.4	1.8		0.2		Y	TEM	Y										Serum	Fetal bovine		10	commercial					vitro			60	RT	Centrifugation	2						Y
silver chloride nanoparticles (AgCl)	m	silver		Cube	F	Synthetic	30-50						0.010 mg/mL				SEM			XRD								RPMI +serum	Fetal caulf		10	commercial					vitro			10	RT
AgCl–PVP, (polyvinyl pyrrolidone)	m	silver		Cube	F	Synthetic	100		120		-42		0.010 mg/mL			Y	SEM	Y		XRD								RPMI +serum	Fetal caulf		10	commercial					vitro			10	RT
AgCl–PEI, (polyethyleneimine )	m	silver		Cube	F	Synthetic	80		220		67		0.010 mg/mL			Y	SEM	Y		XRD								RPMI +serum	Fetal caulf		10	commercial					vitro			10	RT
poly phenylene vinylene (PPV)-2000	p	PPV		sphere	F	Synthetic			145	3	-12.8	2	36 mg/mL			Y		Y										Plasma	Human	citrate	10	Isolation		Healthy	male & female, Caucasian volunteers aged 25–45 years old		vitro			60	37	Centrifugation	3						Y
poly phenylene ethinylene (PPE)-2000	p	PPE		sphere	F	Synthetic			181	10	-10.8	0.8	36 mg/mL			Y		Y										Plasma	Human	citrate	10	Isolation		Healthy	male & female, Caucasian volunteers aged 25–45 years old		vitro			60	37	Centrifugation	3						Y
PPE-660, ( polyphenylene ether)	p	PPE		sphere	F	Synthetic			190	18	-12.9	0.4	36 mg/mL			Y		Y										Plasma	Human	citrate	10	Isolation		Healthy	male & female, Caucasian volunteers aged 25–45 years old		vitro			60	37	Centrifugation	3						Y
carboxyl-modified polystyrene beads cPS	p	PS		sphere	F	Synthetic			49	2	-40.5	4.2	36 mg/mL			Y		Y										Plasma	Human	citrate	10	Isolation		Healthy	male & female, Caucasian volunteers aged 25–45 years old		vitro			60	37	Centrifugation	3						Y
TiO2	mox	Ti		sphere		synthetic							150 mg/mL			Y						ATR-IR		Y	Y			RPMI1640/water/PBS/DMEMF12 + serum	Fetal bovine		10	Commercial					Vitro			24 h	37	Centrifugation	3	1D-PAGE (RPMI)					Y (4 media)
TiO2–silane	mox	Ti		sphere		synthetic							150 mg/mL			Y						ATR-IR		Y	Y			RPMI1640/water/PBS/DMEMF12 + serum	Fetal bovine		10	Commercial					Vitro			24 h	37	Centrifugation	3	1D-PAGE (RPMI)					Y (4 media)
TiO2-Silane-monomer	mox	Ti		sphere		synthetic							150 mg/mL			Y						ATR-IR		Y	Y			RPMI1640/water/PBS/DMEMF12 + serum	Fetal bovine		10	Commercial					Vitro			24 h	37	Centrifugation	3	1D-PAGE (RPMI)					Y (4 media)
TiO2–silane-POEGMA2.5k, (poly (oligo (ethylene glycol) methacrylate)	mox	Ti		sphere		synthetic							150 mg/mL			Y						ATR-IR		Y	Y			RPMI1640/water/PBS/DMEMF12 + serum	Fetal bovine		10	Commercial					Vitro			24 h	37	Centrifugation	3	1D-PAGE (RPMI)					Y (4 media)
TiO2–silane-POEGMA16k	mox	Ti		sphere		synthetic							150 mg/mL			Y						ATR-IR		Y	Y			RPMI1640/water/PBS/DMEMF12 + serum	Fetal bovine		10	Commercial					Vitro			24 h	37	Centrifugation	3						Y (4 media)
TiO2–silane-POEGMA20k	mox	Ti		sphere		synthetic							150 mg/mL			Y						ATR-IR		Y	Y			RPMI1640/water/PBS/DMEMF12 + serum	Fetal bovine		10	Commercial					Vitro			24 h	37	Centrifugation	3	1D-PAGE (RPMI)					Y (4 media)
AuMBA-2.0, (mercaptobenzoic acid)	m	gold		sphere		Synthetic	3									Y	STEM											PBS+ 10 ,50,80 serum, medium + 10,50,80 serum	Fetal bovine		10,50,80	commercial					Vitro			3h	RT	Centrifugation
AuGSH-2.0, (glutathione)	m	gold		sphere		Synthetic	3									Y	STEM											PBS+ 10 ,50,80 serum, medium + 10,50,80 serum	Fetal bovine		10,50,80	commercial					Vitro			3h	RT	Centrifugation
AuGSH-1.4 , (glutathione)	m	gold		sphere		Synthetic	3									Y	STEM											PBS+ 10 ,50,80 serum, medium + 10,50,80 serum	Fetal bovine		10,50,80	commercial					Vitro			3h	RT	Centrifugation
AuGSH-2.5, (glutathione)	m	gold		sphere		Synthetic	3									Y	STEM											PBS+ 10 ,50,80 serum, medium + 10,50,80 serum	Fetal bovine		10,50,80	commercial					Vitro			3h	RT	Centrifugation
n-PVA-SPIONs, (polyvinyl alcohol)	Mox	Fe		sphere		Synthetic			38.1	4.2	-5.9	0.9	0.1 mg/mL			Y	TEM	Y		XRD	Y						PhotonCorrelationSpectroscopy,Light scattering	Serum	Fetal bovine		10	commercial					vitro			60,16h		Magnetic		1D-PAGE (60,16h)	LC-MS/MS (60,16h)	In gel digestion	Thermo LTQ ion trap mass spectrometer (linear trap quadrupole, Thermo Scientific, Switzerland)
p-PVA-SPIONs, (polyvinyl alcohol)	Mox	Fe		sphere		Synthetic			38.1	2.1	29.4	1.3	0.1 mg/mL			Y	TEM	Y		XRD	Y						PhotonCorrelationSpectroscopy,Light scattering	Serum	Fetal bovine		10	commercial					vitro			60,16h		Magnetic		1D-PAGE (60,16h)	LC-MS/MS (60,16h)	In gel digestion	Thermo LTQ ion trap mass spectrometer (linear trap quadrupole, Thermo Scientific, Switzerland)
PVA-SPIONs, (polyvinyl alcohol)	Mox	Fe		sphere		Synthetic			28.3	2.1	1.5	2.3	0.1 mg/mL			Y	TEM	Y		XRD	Y						PhotonCorrelationSpectroscopy,Light scattering	Serum	Fetal bovine		10	commercial					vitro			60,16h		Magnetic		1D-PAGE (60,16h)	LC-MS/MS (60,16h)	In gel digestion	Thermo LTQ ion trap mass spectrometer (linear trap quadrupole, Thermo Scientific, Switzerland)
Pristine AuNP 0	m	gold		sphere		Synthetic			18.5		-36.5					Y	TEM	Y			Y						Centrifugal Liquid Sedimentation (CLS)	Serum	Human			commercial					vitro			24 h	37	Centrifugation	3	1D-PAGE
AuNP-PEO-OH 10, (poly ethylene oxide)	m	gold		sphere		Synthetic			18.5		-27.9					Y	TEM	Y			Y						Centrifugal Liquid Sedimentation (CLS)	Serum	Human			commercial					vitro			24 h	37	Centrifugation	3	1D-PAGE
AuNP-PEO-OH 50	m	gold		sphere		Synthetic			21.5		-22.5					Y	TEM	Y			Y						Centrifugal Liquid Sedimentation (CLS)	Serum	Human			commercial					vitro			24 h	37	Centrifugation	3	1D-PAGE
AuNP-PEO-OH 100	m	gold		sphere		Synthetic			22.4		-19.4					Y	TEM	Y			Y						Centrifugal Liquid Sedimentation (CLS)	Serum	Human			commercial					vitro			24 h	37	Centrifugation	3	1D-PAGE
AuNP-PEO-OH 10× excess	m	gold		sphere		Synthetic			23.3		-20.1					Y	TEM	Y			Y						Centrifugal Liquid Sedimentation (CLS)	Serum	Human			commercial					vitro			24 h	37	Centrifugation	3	1D-PAGE
AuNP-PEO-OH 50× excess	m	gold		sphere		Synthetic			22.7		-19.8					Y	TEM	Y			Y						Centrifugal Liquid Sedimentation (CLS)	Serum	Human			commercial					vitro			24 h	37	Centrifugation	3	1D-PAGE
Magnetic NPs coated with PEO-DOPA, (poly (ethylene oxide), ( 3,4 dihydroxy-L-phenylanaline)	Mox	Fe		sphere		Synthetic			39.7		4.7		0.100 mg/mL			Y		Y							Y			Serum	Fetal bovine		10	commercial					vitro			24 h	25								Y
Magnetic NPs coated with PEO-NDOPA, (poly (ethylene oxide), ( 3,4 dihydroxy-L-phenylanaline)	Mox	Fe		sphere		Synthetic			89.6		-5.1		0.100 mg/mL			Y		Y							Y			Serum	Fetal bovine		10	commercial					vitro			25 h	25								Y
Magnetic NPs coated with PEO-triNDOPA, (poly (ethylene oxide), ( 3,4 dihydroxy-L-phenylanaline)	Mox	Fe		sphere		Synthetic			68.7		-12.2		0.100 mg/mL			Y		Y							Y			Serum	Fetal bovine		10	commercial					vitro			26 h	25								Y
TiO2 NPs	mox	Ti		sphere		Commercial	20.96	3.6	314	5.8	-142.6	19.6	1 mg/mL			Y	Y	Y										cell culture medium +serum	Fetal bovine		10	commercial					vitro												Y
G1	m	Gd		sphere		Modified Commercial																						plasma									vitro			60	37			1D-PAGE
G2	m	Gd		sphere		Modified Commercial																						plasma									vitro			60	37			1D-PAGE
GALGD2 [G + 2XD] (Anionic Linear Globular Dendrimer G2)	m	Gd		sphere		Modified Commercial			525.5		-18.5					Y	SEM	Y					Y					plasma									vitro			60	37			1D-PAGE
GALGD2 [G + XD], (Anionic Linear Globular Dendrimer G2)	m	Gd		sphere		Modified Commercial			169.4		-12.7					Y	SEM	Y					Y					plasma									vitro			60	37			1D-PAGE
Zwitterionic gold nanoclusters	m	gold		sphere		Synthetic	1.7	0.4	4.4				25-500 nM			Y	TEM				Y			Y				DMEM+Serum	Fetal bovine		10	commercial					vitro			1 day, 30 day	RT								Y
Naked SPION	Mox	Fe		sphere	F	Synthetic	7.7	2.2	7.7	2.2	27.5	3	surface ratio of 2.8 ml m−2			Y	TEM	Y										Serum	Fetal bovine		77.8	commercial					Vitro			60	37	Magnetic			LC-MS/MS		LTQ–Orbitrap-XL mass spectrometer (ThermoFisher Scientific, San Jose, CA).	24
PVA(NH2)–SPION (++++), (polyvinyl alcohol)	Mox	Fe	PVA	sphere	F	Synthetic			71.8	0.143	34.6	2.1	surface ratio of 2.8 ml m−3				TEM	Y										Serum	Fetal bovine		77.8	commercial					Vitro			60	37	Magnetic			LC-MS/MS		LTQ–Orbitrap-XL mass spectrometer (ThermoFisher Scientific, San Jose, CA).	55
PVA(NH2)/(OH)–SPION (+++), (polyvinyl alcohol)	Mox	Fe	PVA	sphere	F	Synthetic			46.8	0.088	13.6	1.3	surface ratio of 2.8 ml m−4				TEM	Y										Serum	Fetal bovine		77.8	commercial					Vitro			60	37	Magnetic			LC-MS/MS	In solution digestion	LTQ–Orbitrap-XL mass spectrometer (ThermoFisher Scientific, San Jose, CA).	31
PVA(OH)–SPION (0), (polyvinyl alcohol)	Mox	Fe	PVA	sphere	F	Synthetic			112.7	0.155	5.6	0.9	surface ratio of 2.8 ml m−5				TEM	Y										Serum	Fetal bovine		77.8	commercial					Vitro			60	37	Magnetic			LC-MS/MS	In solution digestion	LTQ–Orbitrap-XL mass spectrometer (ThermoFisher Scientific, San Jose, CA).	34
PVA(COOH)–SPION (−), (polyvinyl alcohol)	Mox	Fe	PVA	sphere	F	Synthetic			78.5	0.006	-15.5	1	surface ratio of 2.8 ml m−6				TEM	Y										Serum	Fetal bovine		77.8	commercial					Vitro			60	37	Magnetic			LC-MS/MS	In solution digestion	LTQ–Orbitrap-XL mass spectrometer (ThermoFisher Scientific, San Jose, CA).	5
SiO2(TEOS)–SPION	Mox	Si		sphere	F	Synthetic	102.1	25.2			-36.6	1.4	surface ratio of 2.8 ml m−7			Y	TEM											Serum	Fetal bovine		77.8	commercial					Vitro			60	37	Magnetic			LC-MS/MS	In solution digestion	LTQ–Orbitrap-XL mass spectrometer (ThermoFisher Scientific, San Jose, CA).	19
SiO2(APTES)–SPION	Mox	Si		sphere	F	Synthetic	100.7	28.2			36.8	1.9	surface ratio of 2.8 ml m−8			Y	TEM											Serum	Fetal bovine		77.8	commercial					Vitro			60	37	Magnetic			LC-MS/MS	In solution digestion	LTQ–Orbitrap-XL mass spectrometer (ThermoFisher Scientific, San Jose, CA).	40
TiO2–SPION	Mox, coreshell	Ti		sphere	F	Synthetic	102.1	25.2			-24.9	0.5	surface ratio of 2.8 ml m−9			Y	TEM											Serum	Fetal bovine		77.8	commercial					Vitro			60	37	Magnetic			LC-MS/MS	In solution digestion	LTQ–Orbitrap-XL mass spectrometer (ThermoFisher Scientific, San Jose, CA).	53
Gold–SPION	m/mox,coreshell	gold, Fe		sphere	F	Synthetic	143.9	18.4			-48.2	1.7	surface ratio of 2.8 ml m−10			Y	TEM											Serum	Fetal bovine		77.8	commercial					Vitro			60	37	Magnetic			LC-MS/MS	In solution digestion	LTQ–Orbitrap-XL mass spectrometer (ThermoFisher Scientific, San Jose, CA).	50
respiratory syncytial virus (RSV)	Protein	virus		sphere		purification							6.6 × 109 RSV genome equivalents															human plasma (HP), human bronchoalveolar lavage fluid (BALF) rhesus macaque plasma (MP), and fetal bovine serum	Human Human rhesus macaque fetal bovine		10,50	Isolation Isolation Isolation Commercial	Pooled, Pooled, Pooled, NA	HP: healthy MP:Indian rhesus macaques	BALF was obtained from male and female volunteers who examined after denying regular tobacco smoking and history of allergy or lung disease during an interview. They showed no signs of pulmonary or disease during clinical examination,		Vitro	3.3	3	60	37	Centrifugation	2	1D-PAGE (BALF, MP,50)	LC-MS/MS (HP, BALF, MP, FBS, 10)	In solution digestion	hybrid LTQ-Orbitrap Velos or with an Orbitrap Fusion Tribrid Mass Spectrometer (ThermoFisher, USA).	HP:191,BALF:284,MP: 338, FBS: 227
Carboxylate-modified polystyrene NPs	p	polystyrene		sphere		Commercial	200	10	275	11	-31	5	20 pM	0.06	0.002	Y	TEM	Y										Serum	Fetal bovine		10	commercial					vitro			30	RT	LOADING IN PUMP AND SEPARATION		1D-PAGE
PEGylated stealth liposomes	LP	Liposome		sphere		Synthetic			123	7	-9	2	2mM lipid (vitro) 20mM liposome (vivo)			Y		Y									FCS	Serum, Blood	fetal bovine, Mice	NA, EDTA	90, 100	Commercial, isolation	NA,pooled	NA, Six-week-old female Balb/c mice	NA, Six-week-old female Balb/c mice		Vitro,Vivo		Balb/c mice	60	37	SEC		1D-PAGE	LC-MS/MS	In solution digestion	UPLCnanoESI MS/MS setup consisting of a Dionex RSLC nanopump connected to a Q Exactive High- Field mass spectrometer (Thermo Fisher Scientific).	18 (FBS) 14–61 (MICE)
PEGylated stealth liposomes targeted with trastuzumab	LP	Liposome		sphere		Synthetic			134	9	-9	2	2mM lipid (vitro) 20mM liposome (vivo)			Y		Y									FCS	Serum, Blood	fetal bovine, Mice	NA, EDTA	90, 100	Commercial, isolation	NA,pooled	NA, Six-week-old female Balb/c mice	NA, Six-week-old female Balb/c mice		Vitro,Vivo		Balb/c mice	60	37	SEC		1D-PAGE	LC-MS/MS	In solution digestion	UPLCnanoESI MS/MS setup consisting of a Dionex RSLC nanopump connected to a Q Exactive High- Field mass spectrometer (Thermo Fisher Scientific).	18 (FBS), 11–44 (MICE)
sLip	LP	Liposome		sphere	F	Synthetic			157	0.6	-62.4	0.7	ND, 0.4 mg/mL (Vivo)	0.02	0.01	Y	TEM	Y										plasma, blood	BALB/c mice	EDTA	50, 100	Isolation	Pooled, Individual			-80	Vitro Vivo		7 to 9	60	37	Centrifugation	3	1D-PAGE (vitro,vivo)
SP-sLip	LP	Liposome		sphere	F	Synthetic			152	2	-39.5	2.5	ND, 0.4 mg/mL (Vivo)	0.06	0.02	Y	TEM	Y										plasma, blood	BALB/c mice	EDTA	50, 100	Isolation	Pooled, Individual			-80	Vitro Vivo		7 to 9	60	37	Centrifugation	3	1D-PAGE (vitro,vivo)	LC-MS/MS (vitro, vivo)	In gel digestion	LTQ Orbitrap Fusion mass spectrometer(Thermo Electron, San Jose, CA)	3,3
PLGA NP, ( poly (lactic-co- glycolic acid)	p	PLGA		sphere	F	Synthetic			121	1.1	-48.4	1.6	ND, 0.4 mg/mL (Vivo)	0.08	0.01	Y	TEM	Y										plasma, blood	BALB/c mice	EDTA	50, 100	Isolation	Pooled, Individual			-80	Vitro Vivo		7 to 9	60	37	Centrifugation	3	1D-PAGE (vitro,vivo)
SP-PLGA NP, ( poly (lactic-co- glycolic acid)	p	PLGA		sphere	F	Synthetic			140	1.8	-27.2	0.5	ND, 0.4 mg/mL (Vivo)	0.05	0.01	Y	TEM	Y										plasma, blood	BALB/c mice	EDTA	50, 100	Isolation	Pooled, Individual			-80	Vitro Vivo		7 to 9	60	37	Centrifugation	3	1D-PAGE (vitro,vivo)
Polystyrene-PEG	p	polystyrene		sphere		Synthetic			67	7	-13	1	0.05 m2 particle surface			Y	TEM	Y										plasma	human			isolation	pooled	healthy		-20	Vitro	10		60	37	Centrifugation, Asymmetric flow field-flow fractionation (AF4)	3	1D-PAGE	LC-MS/MS	In solution digestion	Synapt G2 Si mass spectrometer coupled to NanoACQUITY with a C18 analytical reversed-phase column	AF4: 139 Centrifuged: 129
PLGA NPs, (poly (lactic-co- glycolic acid)	p	PLGA		sphere		Synthetic			214.6	13.2	-41.2	8.1	total surface area (A = 4πr2)of 0.08 m2.	0.06	0.02	Y	SEM	Y										Serum,Serum	Human Fetal bovine			Isolation, commercial					Vitro			30	37	Centrifugation		1D-PAGE (human, Fetal)	LC-MS/MS	In solution digestion	LTQ Orbitrap XL hybrid ion traporbitrap mass spectrometer(Thermo Scientific)	Human serum: 57 FBS: 30
PLGA NPs (Lumogen® Red loaded), (poly (lactic-co- glycolic acid)	p	PLGA		sphere	F	commercial			221	16.4	-45.9	1.5	total surface area (A = 4πr2)of 0.08 m2.	0.03	0.02	Y		Y										Serum,Serum	Human Fetal bovine			Isolation, commercial					Vitro			30	37	Centrifugation		1D-PAGE (human, Fetal)
pNIPAM/BIS 25◦C, (Poly(N-isopropylacrylamide), (Bis(phosphonic acid)	p	pNIPAM		sphere		Synthetic			250	26						Y											HNMR	serum	human		10	Commercial					Vitro	7		60	25	ultrafiltration	1	1D-PAGE	LC-MS/MS	In gel digestion	nanoliquid chromatography system (Ultimate 3000, Thermo Scientific) connected to an Orbitrap Velos mass spectrometer (Thermo Scientific)	34
dPG–pNIPAM 25◦C	p	pNIPAM		sphere		Synthetic			208	21						Y											HNMR	serum	human		10	Commercial					Vitro	7		60	25	ultrafiltration	1	1D-PAGE	LC-MS/MS	In gel digestion	nanoliquid chromatography system (Ultimate 3000, Thermo Scientific) connected to an Orbitrap Velos mass spectrometer (Thermo Scientific)	35
dPG–pNIPAM 37◦C	p	pNIPAM		sphere		Synthetic			110	11						Y											HNMR	serum	human		10	Commercial					Vitro	7		60	37	ultrafiltration	1	1D-PAGE	LC-MS/MS	In gel digestion	nanoliquid chromatography system (Ultimate 3000, Thermo Scientific) connected to an Orbitrap Velos mass spectrometer (Thermo Scientific)	46
pNIPMAM/BIS 37◦C	p	pNIPAM		sphere		Synthetic			190	20						Y											HNMR	serum	human		10	Commercial					Vitro	7		60	37	ultrafiltration	1	1D-PAGE	LC-MS/MS	In gel digestion	nanoliquid chromatography system (Ultimate 3000, Thermo Scientific) connected to an Orbitrap Velos mass spectrometer (Thermo Scientific)	44
dPG-pNIPMAM 37◦C	p	pNIPAM		sphere		Synthetic			144	14						Y											HNMR	serum	human		10	Commercial					Vitro	7		60	37	ultrafiltration	1	1D-PAGE	LC-MS/MS	In gel digestion	nanoliquid chromatography system (Ultimate 3000, Thermo Scientific) connected to an Orbitrap Velos mass spectrometer (Thermo Scientific)
PLGA-100-NP, (poly (lactic-co- glycolic acid)	p	PLGA		sphere		Synthetic			110.6	6	-41.2	8.1	1.354 g/cm3	0.06	0.02	Y		Y					Y				PhotonCorrelationSpectroscopy	Serum	Fetal bovine		25	Commercilal					Vitro			30	37	Centrifugation	4	1D-PAGE	LC-MS/MS	In solution digestion	LTQ Orbitrap XL hybrid ion trap-orbitrap mass spectrometer (Thermo Scientific) coupled to an Accela HPLC system	45
PLGA-200-NP, ( poly (lactic-co- glycolic acid)	p	PLGA		sphere		Synthetic			214.6	13.2	-41.1	5.2	1.367 g/cm3	0.03	0.03	Y		Y					Y				PhotonCorrelationSpectroscopy	Serum	Fetal bovine		25	Commercilal					Vitro			30	37	Centrifugation	4	1D-PAGE	LC-MS/MS	In solution digestion	LTQ Orbitrap XL hybrid ion trap-orbitrap mass spectrometer (Thermo Scientific) coupled to an Accela HPLC system	38
PLGA-PEG-100-NP, ( poly (lactic-co- glycolic acid)	p	PLGA	PEG	sphere		Synthetic			93.8	7.3	-40.1	4.5	1.347 g/cm3	0.07	0.03	Y		Y					Y				PhotonCorrelationSpectroscopy	Serum	Fetal bovine		25	Commercilal					Vitro			30	37	Centrifugation	4	1D-PAGE	LC-MS/MS	In solution digestion	LTQ Orbitrap XL hybrid ion trap-orbitrap mass spectrometer (Thermo Scientific) coupled to an Accela HPLC system	29
PLGA-PEG-200-NP, ( poly (lactic-co- glycolic acid)	p	PLGA	PEG	sphere		Synthetic			242.5	5.5	-39.3	3.9	1.347 g/cm3	0.05	0.01	Y		Y					Y				PhotonCorrelationSpectroscopy	Serum	Fetal bovine		25	Commercilal					Vitro			30	37	Centrifugation	4	1D-PAGE	LC-MS/MS	In solution digestion	LTQ Orbitrap XL hybrid ion trap-orbitrap mass spectrometer (Thermo Scientific) coupled to an Accela HPLC system	31
PEI/DNA, (polyethyleneimine)	p	polyethylenimines		sphere		Synthetic			355	20	20	1				Y		Y										cDMEM +serum	Fetal bovine		10,50	commercial					Vitro			60	37	Dialysis +Centrifugation		1D-PAGE (10)					Y (50)
BPEI/DNA, (branched polyethylenimine)	p	polyethylenimines		sphere		Synthetic			101	18	29	3				Y		Y										cDMEM +serum	Fetal bovine		10,50	commercial					Vitro			60	37	Dialysis +Centrifugation		1D-PAGE (10)					Y (50)
Silica NPs	Mox	Si		sphere		Commercial			9.5		-22			0.139		Y		Y										whole blood, EDTA stabilized whole blood, EDTA stabilized blood plasma, blood serum	Human	NA,EDTA,EDTA citrated	85	isolation	individual	healthy		-80	Vitro	1		5 (whole blood), 120,120,120		Centrifugation	3	1D-PAGE (4media)		In gel digestion	Applied Biosystems 4700 MALDI TOF TOF instrument	11
Silica NPs	Mox	Si		sphere		Commercial			76.2		-43			0.055		Y		Y										whole blood, EDTA stabilized whole blood, EDTA stabilized blood plasma, blood serum	Human	NA,EDTA,EDTA citrated	85	isolation	individual	healthy		-80	Vitro	1		5 (whole blood), 120,120,120		Centrifugation	3	1D-PAGE (4media)		In gel digestion	Applied Biosystems 4700 MALDI TOF TOF instrument	9
DOTAP, (1,2-dioleoyl-3-trimethylammonium propane)	LP	Liposome		sphere		Synthetic			149.1	0.8	51.4	0.7	0.1 mg/mL	0.17	0.08	Y	TEM	Y										Plasma	Human		5,50						Vitro			0.5,1,2,5,10,15,30,60	37	Centrifugation	3	1D-PAGE (0.5,1,2,5,10,15,30,60),50	LC-MS/MS	In solution digestion	UHPLC/ESI-MS/MS system was composed by a triple-stage quadrupole (TSQ) EMRTM (enhanced mass range)(Thermo Fisher Scientific, Bremen, Germany)	5: 124 50:120
DOPC, (1, 2-dioleoyl-sn-glycero-3-phosphocholine)	LP	Liposome		sphere		Synthetic			108.2	0.5	-0.5	0.1	0.1 mg/mL	0.22	0.06	Y	TEM	Y										Plasma	Human		5,50						Vitro			60	37	Centrifugation	3		LC-MS/MS	In solution digestion	UHPLC/ESI-MS/MS system was composed by a triple-stage quadrupole (TSQ) EMRTM (enhanced mass range)(Thermo Fisher Scientific, Bremen, Germany)	5:140 50:140
DOPG, (1,2-dioleoyl-sn-glycero-3-phospho-(1'-rac-glycerol) )	LP	Liposome		sphere		Synthetic			124.8	0.6	-49.5	0.8	0.1 mg/mL	0.06	0.02	Y	TEM	Y										Plasma	Human		5,50						Vitro			60	37	Centrifugation	3		LC-MS/MS	In solution digestion	UHPLC/ESI-MS/MS system was composed by a triple-stage quadrupole (TSQ) EMRTM (enhanced mass range)(Thermo Fisher Scientific, Bremen, Germany)	5:170 50:155
Ferumoxytol (Feraheme)	Mox	Fe		sphere		commercial			30		-37.03	0.59	0.100 mg/mL			Y		Y										DMEM +human serum, DMEM +FBS	Human, Fetal Bovine	ND,NA	10						Vitro			60	37	Centrifugation			LC-MS/MS	In solution digestion	Orbitrap Fusion	424 (10 HS) 276 (10 FBS)	Y
Dextran-coated iron oxide NPs DEX-NP(OVA)	Mox	Fe	Dextran	sphere		Synthetic			53		-25to-17					Y		Y					Y					Native serum	Mouse			Isolation					Vitro			60	37	sucrose cushion+ centrifugation	3		LC-MS/MS	In solution digestion	mass spectrometry with ion mobility–enhanced data-independent acquisition	20
Multicomponent pegylated liposome	LP	Liposome		sphere		Synthetic			143	3	19	1	0.5 mg/mL			Y		Y										Serum	Fetal bovine		50						Vitro			1,60,90	RT	Centrifugation	3	1D-PAGE	LC-MS/MS	In solution digestion	Orbitrap Elite hybrid ion trap-Orbitrap mass spectrometer (Thermo Scientific, Bremen, Germany) equipped with a nanoelectrospray ion source	90:118	Y
SiO2-12	Mox	Si		sphere		Commercial	12				-32.5	2.5	0.1 mg/mL			Y		Y										DMEM +serum	Fetal bovine		10	commercial					Vitro			60	37	Centrifugation	1						Y
SiO2-50	Mox	Si		sphere		Commercial	55	7			-37.8	0.6	0.1 mg/mL			Y		Y										DMEM +serum	Fetal bovine		10	commercial					Vitro			60	37	Centrifugation	1						Y
SiO2-50 Rhodaminelabelled	Mox	Si		sphere	F	Commercial	65	7			-37.5	0.1	0.1 mg/mL			Y		Y										DMEM +serum	Fetal bovine		10	commercial					Vitro			60	37	Centrifugation	1						Y
Non-pegylated silver NPs-10	m	silver		sphere		Commercial	10																					Serum Plasma	human	NA, ND	80	commercial	pooled				Vitro			60	37	Centrifugation	2		LC-MS/MS	In gel digestion	LTQ Orbitrap XL mass spectrometer (Thermo)	Serum:115 Plasma:238
MCNP, (multicore nanoparticles)	Mox	Fe		sphere		Synthetic			38		42	7				Y	TEM	Y										Serum	Fetal calf		62	commercial					Vitro			1, 5, 10, 20	25,37,50,70	Magnetic	5	1D-PAGE (16 conditions)					Y (16 conditions)
PtBAA@MCNP, (deprotection of poly(tertbutoxycarbonylamino methacrylate) (PtBAMA))	Mox	Fe	poly(tert-butoxycarbonylamino methacrylate)	sphere		Synthetic			62		-40	12				Y	TEM	Y										Serum	Fetal calf		62	commercial					Vitro			1, 5, 10, 20	25,37,50,70	Magnetic	5	1D-PAGE (16 conditions)					Y (16 conditions)
PDha@MCNP, (deprotection of poly(tertbutoxycarbonylamino methacrylate) (PtBAMA))	Mox	Fe	polydehydroalanine	sphere		Synthetic			44		-37	4				Y	TEM	Y										Serum	Fetal calf		62	commercial					Vitro			1, 5, 10, 20	25,37,50,70	Magnetic	5	1D-PAGE (16 conditions)					Y (16 conditions)
SPION	Mox	Fe		sphere		Synthetic			5		33	5				Y	TEM	Y										Serum	Fetal calf		62	commercial					Vitro			1, 5, 10, 20	25,37,50,70	Magnetic	5	1D-PAGE (16 conditions)					Y (16 conditions)
PtBAA@SPION	Mox	Fe	poly(tert-butoxycarbonylamino methacrylate)	sphere		Synthetic			5		-40	5				Y	TEM	Y										Serum	Fetal calf		62	commercial					Vitro			1, 5, 10, 20	25,37,50,70	Magnetic	5	1D-PAGE (16 conditions)					Y (16 conditions)
PDha@SPION	Mox	Fe	polydehydroalanine	sphere		Synthetic			3.5		-43	6				Y	TEM	Y										Serum	Fetal calf		62	commercial					Vitro			1, 5, 10, 20	25,37,50,70	Magnetic	5	1D-PAGE (16 conditions)					Y (16 conditions)
TTSL Liposome	LP	Liposome		sphere		Synthetic			132	1.8	-29.7	1.01	0.125 mM/g body weight (5 mg/kg body weight)	0.07	0.009	Y	TEM	Y										Plasma	CD-1 mouse	EDTA	100	isolation	Pooled		old, female		vivo		8 to 10	10	37	SEC+ membrane ultrafiltration	3	1D-PAGE	LC-MS/MS	In gel digestion	UltiMate® 3000 Rapid Separation LC coupled to Orbitrap Velos Pro mass spectrometer(Thermo Fisher Scientific)	439	Y
LTSL liposome	LP	Liposome		sphere		Synthetic			122	1.2	-24.6	0.67	0.125 mM/g body weight (5 mg/kg body weight)	0.06	0.005	Y	TEM	Y										Plasma	CD-1 mouse	EDTA	100	isolation	Pooled		old, female		vivo		8 to 10	10	37	SEC+ membrane ultrafiltration	3	1D-PAGE	LC-MS/MS	In gel digestion	UltiMate® 3000 Rapid Separation LC coupled to Orbitrap Velos Pro mass spectrometer(Thermo Fisher Scientific)	392	Y
protein corona shield NPs	Mox	Si		sphere		Synthetic			270	20	-5.3			0.13		Y	TEM	Y				Y						Serum	Fetal bovine		55	commercial					Vitro			60,120, 4 h	37	Centrifugation	3	1D-PAGE (60,120,4h)	LC-MS/MS (60,120,4h)	In gel digestion	Orbitrap ELITE (Thermo, Bremen, Germany) equipped with a nanoelectrospray ion source	78,78,78	Y (3 conditions)
GSH-MSN, (glutathione), (mesoporous silica nanoparticles)	Mox	Si		sphere		Synthetic	90	10	140	10	-40			0.17		Y	TEM	Y				Y						Serum	Fetal bovine		55	commercial					Vitro			60,120, 4 h	37	Centrifugation	3	1D-PAGE (60,120,4h)	LC-MS/MS (60,120,4h)	In gel digestion	Orbitrap ELITE (Thermo, Bremen, Germany) equipped with a nanoelectrospray ion source	78,78,78	Y (3 conditions)
PEG-MSN, (mesoporous silica nanoparticles)	Mox	Si	PEG	sphere		Synthetic			190	20	-2			0.17		Y		Y				Y						Serum	Fetal bovine		55	commercial					Vitro			60,120, 4 h	37	Centrifugation	3	1D-PAGE (60,120,4h)	LC-MS/MS (60,120,4h)	In gel digestion	Orbitrap ELITE (Thermo, Bremen, Germany) equipped with a nanoelectrospray ion source	78,78,78	Y (3 conditions)
SiO2_60	Mox	Si		sphere		Synthetic			56.7	6.7	-30.2	0.9				Y	TEM	Y										serum	Fetal Bovine		3, 6, 10, 30, 55, 80, 100						Vitro			60	37	Centrifugation	3	1D-PAGE (7 conditions)	LC-MS/MS (7 conditions)	In gel digestion	LTQ-OrbitrapElite mass spectrometer quipped witha Dionex UltiMate 3000 RSLCnano system	192 (10%)
CeO2	Mox	Ce		sphere		Synthetic	8.1		66.06		48–52 At25°C 42–46 At25°C		0.500 mg/mL	0.086		Y	TEM	Y		XRD								DMEM+serum	Fetal Bovine		10	Commercial					Vitro			60	RT	Centrifugation	4	1D-PAGE	LC-MS/MS	In gel digestion	LTQ Orbitrap Velos ETD mass spectrometer (Thermo Fisher Scientific)	114
Surface active maghemite nanoparticles	Mox	Fe		sphere		Synthetic	11	2					0.500 mg/mL				TEM					Y						Milk samples (whey)	dairy cows			isolation		dairy cows with no signs of mammary infection			Vitro			120	4	Magnetic		1D-PAGE	LC-MS/MS	In gel digestion	6520 Q-TOF mass spectrometer coupled on-line with a 1200 series HPLC sys-tem through a Chip Cube Interface
Polystyrene NPs with different modifications Ch-linPG21 , (polymers without phosphonates)	p	polystyrene		sphere		Synthetic			280	28	-26	1	0.05 m² of surface area			Y	SEM	Y									NMR,SEC,DSC	plasma	human	Heparin	70	isolation	Pooled	healthy		-80	vitro	10		60	37	Centrifugation	3	1D-PAGE	LC-MS/MS	In solution digestion	nanoACQUITY UPLC system coupled with a Synapt G2-Si mass spectrometer (Waters Corporation)	25
Polystyrene NPs with different modifications Ch-linP(G15-co-GPE6), (with 29 mol% phosphonates)	p	polystyrene		sphere		Synthetic			236	24	-64	1	0.05 m² of surface area			Y	SEM	Y									NMR,SEC,DSC	plasma	human	Heparin	70	isolation	Pooled	healthy		-80	vitro	10		60	37	Centrifugation	3	1D-PAGE	LC-MS/MS	In solution digestion	nanoACQUITY UPLC system coupled with a Synapt G2-Si mass spectrometer (Waters Corporation)	25
Polystyrene NPs with different modifications Ch-linP(G12-co-GPE9), (with 29 mol% phosphonates)	p	polystyrene		sphere		Synthetic			172	17	-66	1	0.05 m² of surface area			Y	SEM	Y									NMR,SEC,DSC	plasma	human	Heparin	70	isolation	Pooled	healthy		-80	vitro	10		60	37	Centrifugation	3	1D-PAGE	LC-MS/MS	In solution digestion	nanoACQUITY UPLC system coupled with a Synapt G2-Si mass spectrometer (Waters Corporation)	25
nanoscale particulate matter (NPM) in airborne PM2.5 samples				sphere		purification	100-200										SEM			EDX			Y					Serum	Fetal Bovine								Vitro			24 h	37
TMVy-wt, (Tobacco mosaic virus wild-type )	Protein	virus		rod		purification			160		-23.3	2	0.3 mg/mL	0.5		Y	TEM	Y										Plasma	Human		100						Vitro			60	RT	Centrifugation, sucrose cushion	2	1D-PAGE
TMV-lys	Protein	virus		rod		purification			183		-14.5	0.6	0.3 mg/mL	0.39		Y	TEM	Y										Plasma	Human		100						Vitro			60	RT	Centrifugation, sucrose cushion	2	1D-PAGE	LC-MS/MS	In gel digestion	ultrahigh-pressure liquid chromatography NanoAcquity and an LTQ Orbitrap Elite (Thermo, Waltham, MA)	140
TMV-(PEG)12	Protein	virus	PEG	rod		purification			210.8				0.3 mg/mL	0.17		Y												Plasma	Human		100						Vitro			60	RT	Centrifugation, sucrose cushion	2	1D-PAGE
TMV-(PEG)12-RGD (peptide)	Protein	virus	PEG	rod		purification			163.4				0.3 mg/mL	0.5		Y												Plasma	Human		100						Vitro			60	RT	Centrifugation, sucrose cushion	2	1D-PAGE
TMV-(PEG)8-GPRPP	Protein	virus	PEG	rod		purification			237				0.3 mg/mL	0.28		Y												Plasma	Human		100						Vitro			60	RT	Centrifugation, sucrose cushion	2	1D-PAGE
TMV-(PEG)8-CREKA	Protein	virus	PEG	rod		purification			197.4				0.3 mg/mL	0.66		Y												Plasma	Human		100						Vitro			60	RT	Centrifugation, sucrose cushion	2	1D-PAGE
SNP-lys, (spherical TMV nanoparticles)	Protein	virus		sphere		synthetic			136				1.5 mg/mL	0.13		Y												Plasma	Human		100						Vitro			60	RT	Centrifugation, sucrose cushion	2	1D-PAGE
silica NPs	mox	Si		sphere		Commercial			660.6		5	9	0.1 mg/mL	0.76		Y		Y				Y						H2O/NaCl/RPMI/PBS +10 serum, serum	Fetal Bovine		10,10,10,10,100	commercial					Vitro			60	37	Centrifugation	3	1D-PAGE (5 media)	LC-MS/MS (5media)	In gel digestion	electrospray ionization (ESI) ion trap-MS (MSD Trap XCT Plus, Agilent, USA)	30,30,30,30,30
polyacrylic acidcoated cobalt ferrite NPs (PAA NPs)	mox	Fe, Co	polyacrylic acid	sphere		Synthetic			116.2		-59	4	0.1 mg/mL	0.18		Y		Y				Y						H2O/NaCl/RPMI/PBS +10 serum, serum	Fetal Bovine		10,10,10,10,100	commercial					Vitro			60	37	Centrifugation	3	1D-PAGE (5 media)	LC-MS/MS (5media)	In gel digestion	electrospray ionization (ESI) ion trap-MS (MSD Trap XCT Plus, Agilent, USA)	30,30,30,30,30
AuNPs functionalized with PEG	m	gold	PEG	sphere		Synthetic			13.3	0.7	-13.5	0.4	0.025 mg/mL			Y	TEM	Y			Y							RPMI + serum	Fetal bovine		5,10	commercial					Vitro			24	37	Centrifugation	2	1D-PAGE (5,10)
AuNPs functionalized with Tannic Acid	m	gold	Tannic Acid	sphere		Synthetic			13.2	0.8	-28.1	2.5	0.025 mg/mL			Y	TEM	Y			Y							RPMI + serum	Fetal bovine		5,10	commercial					Vitro			24	37	Centrifugation	2	1D-PAGE (5,10)
50 (SULFONATED) POLYSTYRENE	p	polystyrene		sphere	F	Commercial			52.9	0.2	-13.3	1.5	1 mg/ml			Y		Y										Serum	Fetal bovine		10	commercial					Vitro			10, 20, 30, 60, 120	37	Centrifugation	3	1D-PAGE (5 time)	LC-MS/MS	In gel digestion	LTQ-Orbitrap XL(Thermo electron, San Jose, CA, USA)	20	Y (30,24h)
50 (CARBOXYLATED) POLYSTYRENE	p	polystyrene		sphere	F	Commercial			43.9	6.4	-10.2	0.8	1 mg/ml			Y		Y										Serum	Fetal bovine		10	commercial					Vitro			10, 20, 30, 60, 120	37	Centrifugation	3	1D-PAGE (5 time)	LC-MS/MS	In gel digestion	LTQ-Orbitrap XL(Thermo electron, San Jose, CA, USA)		Y (30,24h)
50 (-CP) POLYSTYRENE	p	polystyrene		sphere	F	Commercial			52.8	9	-8.8	1.5	1 mg/ml			Y		Y										Serum	Fetal bovine		10	commercial					Vitro			10, 20, 30, 60, 120	37	Centrifugation	3	1D-PAGE (5 time)	LC-MS/MS	In gel digestion	LTQ-Orbitrap XL(Thermo electron, San Jose, CA, USA)		Y (30,24h)
200 (-CP) POLYSTYRENE	p	polystyrene		sphere	F	Commercial			208.3	7.4	-11.1	2.3	1 mg/ml			Y		Y										Serum	Fetal bovine		10	commercial					Vitro			10, 20, 30, 60, 120	37	Centrifugation	3	1D-PAGE (5 time)	LC-MS/MS	In gel digestion	LTQ-Orbitrap XL(Thermo electron, San Jose, CA, USA)		Y (30,24h)
Clinically approved AmBisome-like liposomesas	LP	liposome		sphere		Synthetic			131.6	4.2	-33.6	1.4				Y		Y										plasma	human	Heparinized K2-EDTA	50	Isolation	Individual	cancer patients not previously treated with radio orchemotherapy. Cancer patients included patients with breast can-cer (n = 10), gastric cancer (n = 10) or pancreatic adenocarcinoma(n = 10) with similar severity. 10 Healthy volunteers		-80	Vitro	40		60	37	Centrifugation	3	1D-PAGE (40 patient)					Y (40 patient)
Citrate-coated AgNPs	m	gold		sphere		Synthetic			15	3	-48	1		0.28		Y	TEM				Y							DMEM +Serum	Fetal bovine		10	commercial					Vitro			Overnight	37	Centrifugation	3						Y
Spherical Au NP-15	m	gold		sphere		Synthetic	15		28.76	0.02	-25.8	1.47				Y	TEM	Y			Y							Serum	Fetal bovine		10	commercial					Vitro			30		Centrifugation	2
Spherical Au NP-45	m	gold		sphere			45		53.77	0.86	-25.4	1.35				Y	TEM	Y			Y							Serum	Fetal bovine		10	commercial					Vitro			30		Centrifugation	2
Spherical Au NP-80	m	gold		sphere			80		214.27	8.45	-8.83	1.21				Y	TEM	Y			Y							Serum	Fetal bovine		10	commercial					Vitro			30		Centrifugation	2
NR (nanorod, 33 × 10 )	m	gold		Rod			33×10		41.38	0.42	54.27	3.84				Y	TEM	Y			Y							Serum	Fetal bovine		10	commercial					Vitro			30		Centrifugation	2
Nanostar-15	m	gold		Star			15		41.38	0.42	-13.87	2.53				Y	TEM	Y			Y							Serum	Fetal bovine		10	commercial					Vitro			30		Centrifugation	2
SiO2	Mox	Si		sphere		Commercial			34.8	0.6	-42	1.7	4 mg/mL	0.15	0.01	Y		Y									electrophoretic mobilities	plasma	Human	heparin		Isolation	individual	healthy	38-year-old male	-80	Vitro	1		60	37	Centrifugation	3	1D-PAGE	CE-MS/MS, LC-MS/MS	In solution digestion, In gel digestion	CESI 8000 Plus capillary electrophoresis system was coupled to a Q-Exactive HF mass spectrometer.(Thermo Scientific, Bremen, Germany).	LC:325 CE: 184
Polystyrene s	p	polystyrene		sphere		Commercial			106.9	1.7	-61.2	2.7	4 mg/mL	0.04	0.001	Y		Y									electrophoretic mobilities	plasma	Human	heparin		Isolation	individual	healthy	38-year-old male	-80	Vitro	1		60	37	Centrifugation	3	1D-PAGE	CE-MS/MS, LC-MS/MS	In solution digestion, In gel digestion	CESI 8000 Plus capillary electrophoresis system was coupled to a Q-Exactive HF mass spectrometer.(Thermo Scientific, Bremen, Germany).	SI check shavadddd
carboxylated Polystyrene s	p	polystyrene		sphere		Commercial			111.2	2.6	-63.4	2.5	4 mg/mL	0.04	0.001	Y		Y									electrophoretic mobilities	plasma	Human	heparin		Isolation	individual	healthy	38-year-old male	-80	Vitro	1		60	37	Centrifugation	3	1D-PAGE	CE-MS/MS, LC-MS/MS	In solution digestion, In gel digestion	CESI 8000 Plus capillary electrophoresis system was coupled to a Q-Exactive HF mass spectrometer.(Thermo Scientific, Bremen, Germany).
uncapped titanium dioxide (TiO2) s	mox	Ti		sphere		Commercial			922.4	81.3	24.3	1.3	4 mg/mL	0.06	0.005	Y		Y									electrophoretic mobilities	plasma	Human	heparin		Isolation	individual	healthy	38-year-old male	-80	Vitro	1		60	37	Centrifugation	3	1D-PAGE	CE-MS/MS, LC-MS/MS	In solution digestion, In gel digestion	CESI 8000 Plus capillary electrophoresis system was coupled to a Q-Exactive HF mass spectrometer.(Thermo Scientific, Bremen, Germany).
PVP capped titanium dioxide (TiO2) s, (polyvinyl pyrrolidone)	mox	Ti		sphere		Commercial			1757	793.4	24.9	1.5	4 mg/mL	0.27	0.15	Y		Y									electrophoretic mobilities	plasma	Human	heparin		Isolation	individual	healthy	38-year-old male	-80	Vitro	1		60	37	Centrifugation	3	1D-PAGE	CE-MS/MS, LC-MS/MS	In solution digestion, In gel digestion	CESI 8000 Plus capillary electrophoresis system was coupled to a Q-Exactive HF mass spectrometer.(Thermo Scientific, Bremen, Germany).
dispex AA4040 capped titanium dioxide (TiO2) s	mox	Ti		sphere		Commercial			2076.5	666.7	8.3	1.1	4 mg/mL	0.58	0.32	Y		Y									electrophoretic mobilities	plasma	Human	heparin		Isolation	individual	healthy	38-year-old male	-80	Vitro	1		60	37	Centrifugation	3	1D-PAGE	CE-MS/MS, LC-MS/MS	In solution digestion, In gel digestion	CESI 8000 Plus capillary electrophoresis system was coupled to a Q-Exactive HF mass spectrometer.(Thermo Scientific, Bremen, Germany).
colloidal silica NPs	mox	Si		sphere	F	Synthetic	80to150				-56.5	9.5	225 μgmL−1	0.08		Y	TEM,SEM	Y						Y				plasma	Human		55	commercial, gifted				-20	vitro			60	25	Centrifugation	3	1D-PAGE
polyethyleneimine (PEI) coated mag-netic nanoparticles (MNP)	mox	Fe	polyethyleneimine (PEI)	sphere		Commercial			182		48	8	0.050 mg/mL	0.128		Y		Y										RPMI 1640 + serum	Fetal calf		10, 25, 50, 75, 90, 100	commercial					Vitro			10	37	Magnetic	2	1D-PAGE (6 condition)
Au NPs-20	m	gold		sphere		Commercial			18.99	1.37	-45.26	1.46	1×10¹¹ nanoparticles			Y		Y										Vitreous	eyes of two beagles		100	isolation	Pooled				Vitro		1	6 h		Centrifugation		1D-PAGE	LC-MS/MS	In gel digestion	quadrupole time-of-flight mass spectrometer (SYNAPT MS, Waters) with the nanoelectrospray ionization source.	178	Y
Au NPs-100	m	gold		sphere		Commercial			98.42	7.24	-43.54	0.41	1×10¹¹ nanoparticles			Y		Y										Vitreous	eyes of two beagles		100	isolation	Pooled				Vitro		1	6 h		Centrifugation		1D-PAGE	LC-MS/MS	In gel digestion	quadrupole time-of-flight mass spectrometer (SYNAPT MS, Waters) with the nanoelectrospray ionization source.	249	Y
Silica NPs-20	Mox	Si		sphere		Commercial			20.72	1.48	-52.96	6.86	1×10¹¹ nanoparticles			Y		Y										Vitreous	eyes of two beagles		100	isolation	Pooled				Vitro		1	6 h		Centrifugation		1D-PAGE	LC-MS/MS	In gel digestion	quadrupole time-of-flight mass spectrometer (SYNAPT MS, Waters) with the nanoelectrospray ionization source.	189	Y
Silica NPs-100	Mox	Si		sphere		Commercial			92.28	4.78	-45.94	3.62	1×10¹¹ nanoparticles			Y		Y										Vitreous	eyes of two beagles		100	isolation	Pooled				Vitro		1	6 h		Centrifugation		1D-PAGE	LC-MS/MS	In gel digestion	quadrupole time-of-flight mass spectrometer (SYNAPT MS, Waters) with the nanoelectrospray ionization source.	216	Y
TiO2 NPs	Mox	Ti		sphere		Commercial	25										TEM											bacterial proteins	Bacteria in sludge		50	Isolation				-70	Vitro			3 h	4	Centrifugation	3		LC-MS/MS	In solution digestion	Q exactive, Thermo Scientific, USA	9
ZnO NPs	Mox	Zn		sphere		Commercial	30	10									TEM											bacterial proteins	Bacteria in sludge		50	Isolation				-70	Vitro			3 h	4	Centrifugation	3		LC-MS/MS	In solution digestion	Q exactive, Thermo Scientific, USA	30
Carboxylated polystyrene particles	p	polystyrene		sphere		Commercial			210		-20		1 × 1010 particles/mL			Y		Y										Serum, plasma	human	NA, Citrate	10	Isolation		healthy		fresh	Vitro	1		10	25,37								Y (4 condition)
UC-NPs, ( carboxylic acid-functionalized silica)	Mox	Si		sphere	F	Synthetic			94.5	1.1	-29.83	3		0.086		Y		Y										plasma	human		10,55						Vitro			60	37	Centrifugation	2	1D-PAGE (10,55)	LC-MS/MS	In solution digestion		55%: 54	Y
HSA-NPs	Mox	Si		sphere	F	Synthetic			343.9	10	-17.03	1.54		0.338		Y		Y										plasma	human		10,55						Vitro			60	37	Centrifugation	2	1D-PAGE (10,55)	LC-MS/MS	In solution digestion		55%: 30	Y
GG-NPs	Mox	Si		sphere	F	Synthetic			749.2	19.6	-12.79	2.08		0.336		Y		Y										plasma	human		10,55						Vitro			60	37	Centrifugation	2	1D-PAGE (10,55)	LC-MS/MS	In solution digestion		55%: 129	Y
Iron oxide NPs	Mox	Fe		Sphere		Synthetic	16										TEM											serum, Lymph serum	human		70	Commercial,gifted					Vitro			24 h	37	Magnetic	5	1D-PAGE	LC-MS/MS	In gel digestion	Orbitrap Elite Mass Spectrometer (Thermo Fisher Scientific)	serum: 181 Lymph serum: 593
PS-COOH20	p	polystyrene		sphere		Commercial			32.3	0.4	-42	1		0.1		Y		Y										Serum	Fetal bovine		55	commercial					Vitro			60	37	sucrose gradient + Centrifugation	3						Y
PS-COOH100	p	polystyrene		sphere		Commercial			100.2	0.7	-34	1		0.04		Y		Y										Serum	Fetal bovine		55	commercial					Vitro			60	37	sucrose gradient + Centrifugation	3						Y
Caelyx®, ( (PEGylated liposomal doxorubicin, the first US FDA-approved nano-device)	LP	liposome		sphere		Commercial			93.7	3.2	-25.3	3.8		0.021		Y		Y										serum	Mice		5	Isolation		BALB/C mice bearing C26 colon carcinoma tumor			Vitro			6h	37	SEC		1D-PAGE					Y
PLD-TAT25 25, (PEGylated liposomal doxorubicin), ( peptide derived from the transactivator of transcription (TAT) of HIV-1)	LP	liposome		sphere		Synthetic			94.2	3.1	-24.2	4.5		0.014		Y		Y										serum	Mice		5	Isolation		BALB/C mice bearing C26 colon carcinoma tumor			Vitro			6h	37	SEC		1D-PAGE					Y
PLD-TAT100 100, (PEGylated liposomal doxorubicin), ( peptide derived from the transactivator of transcription (TAT) of HIV-1)	LP	liposome		sphere		Synthetic			93.6	4.3	-23.4	4.7		0.051		Y		Y										serum	Mice		5	Isolation		BALB/C mice bearing C26 colon carcinoma tumor			Vitro			6h	37	SEC		1D-PAGE					Y
PLD-TAT200 200, (PEGylated liposomal doxorubicin), ( peptide derived from the transactivator of transcription (TAT) of HIV-1)	LP	liposome		sphere		Synthetic			94.1	5.2	-22.1	5.6		0.065		Y		Y										serum	Mice		5	Isolation		BALB/C mice bearing C26 colon carcinoma tumor			Vitro			6h	37	SEC		1D-PAGE					Y
PLD-TAT400, (PEGylated liposomal doxorubicin), ( peptide derived from the transactivator of transcription (TAT) of HIV-1)	LP	liposome		sphere		Synthetic			87.54	2.2	-4.43	0.83		0.15	0.03	Y		Y										serum	Mice		5	Isolation		BALB/C mice bearing C26 colon carcinoma tumor			Vitro			6h	37	SEC		1D-PAGE					Y
Poly(lactic acid) (PLA)	p	Poly(lactic acid) (PLA)		sphere		Commercial			635		-21		2.5 × 107 particles/mL	0.25		Y		Y										Serum Plasma, blood	Human	NA, Heparin acid-citrate-dextrose, NA		Isolation		healthy			Vitro			5		Centrifugation	3	1D-PAGE (3 media)
PLGA, ( poly (lactic-co- glycolic acid)	p	PLGA		sphere		Commercial			428		-34		2.5 × 107 particles/mL	0.18		Y		Y										Serum Plasma, blood	Human	NA, Heparin acid-citrate-dextrose, NA		Isolation		healthy			Vitro			5		Centrifugation	3	1D-PAGE (3 media)
Silica	mox	Si		sphere		Commercial			712		-33		2.5 × 107 particles/mL	0.12		Y		Y										Serum Plasma, blood	Human	NA, Heparin acid-citrate-dextrose, NA		Isolation		healthy			Vitro			5		Centrifugation	3	1D-PAGE (3 media)
Polystyrene	p	polystyrene		sphere		Commercial			529		-35		2.5 × 107 particles/mL	0.12		Y		Y										Serum Plasma, blood	Human	NA, Heparin acid-citrate-dextrose, NA		Isolation		healthy			Vitro			5		Centrifugation	3	1D-PAGE (3 media)
Polycaprolactone(PCL)	p	Polycaprolactone(PCL)		sphere		Commercial			600		-25		2.5 × 107 particles/mL	0.27		Y		Y										Serum Plasma, blood	Human	NA, Heparin acid-citrate-dextrose, NA		Isolation		healthy			Vitro			5		Centrifugation	3	1D-PAGE (3 media)
layered double hydroxides (LDH)-NPs	protein	LDH		sphere		Synthetic			82	7	45	2	0.1 mg/mL	0.14		Y	SEM	Y		XRD								DMEM + Serum	Fetal bovine		10	Commercial					Vitro			60		sucrose cushion + Centrifugation	3	1D-PAGE	LC-MS/MS	In gel digestion	Q Exactive Mass Spectrometer and ionized by electrospray withEASY-SPRAY(CEQUIBIEM, Argentina).	72	Y
LDH@ALB, (layered double hydroxides), ( ALBUMIN)	protein	LDH		sphere		Synthetic			157	11	-14	1	0.1 mg/mL	0.18		Y	SEM	Y		XRD								DMEM + Serum	Fetal bovine		10	Commercial					Vitro			60		sucrose cushion + Centrifugation	3	1D-PAGE	LC-MS/MS	In gel digestion	Q Exactive Mass Spectrometer and ionized by electrospray withEASY-SPRAY(CEQUIBIEM, Argentina).	18	Y
LHD@FBS, (layered double hydroxides)	protein	LDH		sphere		Synthetic			130	9	-13	1	0.1 mg/mL	0.17		Y	SEM	Y		XRD								DMEM + Serum	Fetal bovine		10	Commercial					Vitro			60		sucrose cushion + Centrifugation	3	1D-PAGE	LC-MS/MS	In gel digestion	Q Exactive Mass Spectrometer and ionized by electrospray withEASY-SPRAY(CEQUIBIEM, Argentina).	55	Y
Liposomes	LP	liposome		sphere		Synthetic			148		-5		1 mM	0.07		Y		Y					Y					plasma	mice	EDTA	50	Isolation		healthy BALB/C mice		-80	Vitro			60	37	Centrifugation	3	1D-PAGE	LC-MS/MS	In gel digestion	NanoAcquity UPLC system coupled inline with a Synapt HDMS (G1) mass spectrometer with an electrospray source	21	Y
30 AuNP	m	gold	PEG	sphere		Commercial			29.9	0.1	-30.4	2	10.5 μg of gold	0.174	0.009	Y		Y										plasma	human	citrate	50	Isolation	pooled	Healthy			Vitro	3		5, 30,60, 6 h, 24 h	37	Centrifugation	3		LC-MS/MS (5 times)	In solution digestion	nano-ESI reversed-phase liquid chromatography coupled online to a LTQ Orbitrap XL mass spectrometer (Thermo Fisher Scientific, Waltham, MA, USA)	65,65,65,65,65
30 AuNP + 2 kDa PEG	m	gold	PEG	sphere		Modified Commercial			46.6	0.2	-8.7	0.8	10.5 μg of gold	0.219	0.007	Y		Y										plasma	human	citrate	50	Isolation	pooled	Healthy			Vitro	3		5, 30,60, 6 h, 24 h	37	Centrifugation	3		LC-MS/MS (5 times)	In solution digestion	nano-ESI reversed-phase liquid chromatography coupled online to a LTQ Orbitrap XL mass spectrometer (Thermo Fisher Scientific, Waltham, MA, USA)	65,65,65,65,65
30 AuNP + 5 kDa PEG	m	gold	PEG	sphere		Modified Commercial			60	0.4	-7.9	0.5	10.5 μg of gold	0.201	0.007	Y		Y										plasma	human	citrate	50	Isolation	pooled	Healthy			Vitro	3		5, 30,60, 6 h, 24 h	37	Centrifugation	3		LC-MS/MS (5 times)	In solution digestion	nano-ESI reversed-phase liquid chromatography coupled online to a LTQ Orbitrap XL mass spectrometer (Thermo Fisher Scientific, Waltham, MA, USA)	65,65,65,65,65
30 AuNP + 10 kDa PEG	m	gold	PEG	sphere		Modified Commercial			71.6	0.5	-6.7	1.2	10.5 μg of gold	0.146	0.01	Y		Y										plasma	human	citrate	50	Isolation	pooled	Healthy			Vitro	3		5, 30,60, 6 h, 24 h	37	Centrifugation	3		LC-MS/MS (5 times)	In solution digestion	nano-ESI reversed-phase liquid chromatography coupled online to a LTQ Orbitrap XL mass spectrometer (Thermo Fisher Scientific, Waltham, MA, USA)	65,65,65,65,65
30 AuNP + 20 kDa PEG	m	gold	PEG	sphere		Modified Commercial			94.8	0.5	-6	1.1	10.5 μg of gold	0.112	0.01	Y		Y										plasma	human	citrate	50	Isolation	pooled	Healthy			Vitro	3		5, 30,60, 6 h, 24 h	37	Centrifugation	3		LC-MS/MS (5 times)	In solution digestion	nano-ESI reversed-phase liquid chromatography coupled online to a LTQ Orbitrap XL mass spectrometer (Thermo Fisher Scientific, Waltham, MA, USA)	65,65,65,65,65
black phosphorus (BP) BPNSs	organic	phosphorus		sphere		Synthetic	371.9	9.1	338.4	2.3	-18.1			0.28		Y	TEM							Y				plasma	human	EDTA	5, 10, 20, 40, 80, 100	Isolation	Pooled	healthy		-80	Vitro	10		4h	4	Centrifugation	3	1D-PAGE (5, 10, 20, 40, 80, 100)	LC-MS/MS (100)	In solution digestion	QExactive mass spectrometer (Thermo Scientific)	52	Y (100)
BPQDs, (black phosphorus)	m	QD		sphere		Synthetic	5.7	1	5.6	1.4	-20.6			0.22		Y	TEM							Y				plasma	human	EDTA	5, 10, 20, 40, 80, 100	Isolation	Pooled	healthy		-80	Vitro	10		4h	4	Centrifugation	3	1D-PAGE (5, 10, 20, 40, 80, 100)	LC-MS/MS (100)	In solution digestion	QExactive mass spectrometer (Thermo Scientific)	96	Y (100)
diesel exhaust nanoparticles (DENP)	organic			sphere		Commercial			132	35	-26.8		0.5 mg/mL			Y		Y										Plasma, bronchoalveolar fluid (BALF)	Human,rat	citrate	1	Isolation	Pooled	healthy, healthy	,	-80	Vitro	8	5	30	37	Centrifugation	3	1D-PAGE, 2D-PAGE	LC-MS/MS	In gel digestion	liquid chromatography tandem mass spectrophotometry	PLASMA: 7 BALF: 24	Y
nanoparticulate carbon black	carbon			sphere		Commercial			154	9	21.8		0.5 mg/mL			Y		Y										Plasma, bronchoalveolar fluid (BALF)	Human,rat	citrate	1	Isolation	Pooled	healthy, healthy	,	-80	Vitro	8	5	30	37	Centrifugation	3	1D-PAGE					Y
Magnetosomes isolated from the magnetotactic bacteria, M. gryphiswaldense (MSR-1).	protein	Magnetosomes		Sphere		Purified from bacterium	40				-18.37	1.71					TEM	Y										plasma	human	EDTA		Isolation	Pooled	healthy	males & females, aged 25–45 years		Vitro	15		60	37	Magnetic	6	1D-PAGE	LC-MS/MS	In solution digestion	Easy-nLC 1000 system (Thermo Fisher Scientific)	184
PEG-Fe3O4	mox	Fe	PEG	Sphere		synthetic	30				10.09	0.58					TEM	Y										plasma	human	EDTA		Isolation	Pooled	healthy	males & females, aged 25–45 years		Vitro	15		60	37	Magnetic	6	1D-PAGE	LC-MS/MS	In solution digestion	Easy-nLC 1000 system (Thermo Fisher Scientific)	192
CeO2	mox	Ce		sphere		Gifted			136	1	34.5		0.066 mg/mL	0.29	0.03	Y	TEM	Y										bronchoalveolar lavage fluid (BALf)	Rat		93	Isolation	Pooled				Vitro		3	30	37	Centrifugation	3	1D-PAGE	LC-MS/MS	In gel digestion	LTQ Orbitrap Velos Pro ion-trap mass spectrometer(Thermo Fisher Scientific, San Jose, CA)	20
Si-CeO2	mox	Si, Ce		sphere		Gifted			208	3	-26.8		0.066 mg/mL	0.29	0.02	Y	TEM	Y										bronchoalveolar lavage fluid (BALf)	Rat		93	Isolation	Pooled				Vitro		3	30	37	Centrifugation	3	1D-PAGE	LC-MS/MS	In gel digestion	LTQ Orbitrap Velos Pro ion-trap mass spectrometer(Thermo Fisher Scientific, San Jose, CA)	20
BaSO4	mox	Ba		sphere		Gifted			154	21	-18.7		0.066 mg/mL	0.29	0.005	Y	TEM	Y										bronchoalveolar lavage fluid (BALf)	Rat		93	Isolation	Pooled				Vitro		3	30	37	Centrifugation	3	1D-PAGE	LC-MS/MS	In gel digestion	LTQ Orbitrap Velos Pro ion-trap mass spectrometer(Thermo Fisher Scientific, San Jose, CA)	20
ZnO	mox	Zn		Rod		Gifted			221	3	23		0.066 mg/mL	0.23	0.02	Y	TEM	Y										bronchoalveolar lavage fluid (BALf)	Rat		93	Isolation	Pooled				Vitro		3	30	37	Centrifugation	3	1D-PAGE	LC-MS/MS	In gel digestion	LTQ Orbitrap Velos Pro ion-trap mass spectrometer(Thermo Fisher Scientific, San Jose, CA)	20
b-ZnO NPs (BARRED)	mox	Zn		sphere	F	Commercial	10−60		426	12.72	-30		0.5 mg/mL	0.33	0.08	Y	TEM	Y										serum	mice		10,50						Vitro			60	37	Centrifugation	3	1D-PAGE (10,50)	LC-MS/MS (50)	In solution digestion	Q-Exactive mass spectrometer with a nanoelectrospray ions (Thermo Fisher Scientific)	443	Y (50)
c-ZnO NPs (CAPPED)	mox	Zn		sphere	F	synthetic	20−45		856.23	94.75	neutral		0.5 mg/mL	0.32	0.15	Y	TEM	Y										serum	mice		10,50						Vitro			60	37	Centrifugation	3	1D-PAGE (10,50)	LC-MS/MS (50)	In solution digestion	Q-Exactive mass spectrometer with a nanoelectrospray ions (Thermo Fisher Scientific)	174	Y (50)
AuNP-BPEI (+)-40, (branched polyethylenimine)	m	gold	polyethylenimine	sphere		Synthetic	40				35	0.3		0.0001		Y	TEM	Y										Plasma	human		55	Isolation	Pooled	5 female, 5 male, medical history, smoking status, drinking status	race C, A, I and age 13-67,		Vitro	10		15,30,60,3h,6h,12h,24h	37	Centrifugation	3						Y
AuNP-LA (-)-40, (lipoic acid)	m	gold	lipoic acid	sphere		Synthetic	40				-10.7	0.5				Y	TEM	Y										Plasma	human		55	Isolation	Pooled	5 female, 5 male, medical history, smoking status, drinking status	race C, A, I and age 13-67,		Vitro	10		15,30,60,3h,6h,12h,24h	37	Centrifugation	3						Y
AuNP-PEG (0)-40	m	gold	PEG	sphere		Synthetic	40				-18.8	1.6				Y	TEM	Y										Plasma	human		55	Isolation	Pooled	5 female, 5 male, medical history, smoking status, drinking status	race C, A, I and age 13-67,		Vitro	10		15,30,60,3h,6h,12h,24h	37	Centrifugation	3						Y
AuNP-BPEI (+)-80, (branched polyethylenimine)	m	gold	polyethylenimine	sphere		Synthetic	80				40	0.3				Y	TEM	Y										Plasma	human		55	Isolation	Pooled	5 female, 5 male, medical history, smoking status, drinking status	race C, A, I and age 13-67,		Vitro	10		15,30,60,3h,6h,12h,24h	37	Centrifugation	3						Y
AuNP-LA (-)-80, (lipoic acid)	m	gold	lipoic acid	sphere		Synthetic	80				-19.7	1				Y	TEM	Y										Plasma	human		55	Isolation	Pooled	5 female, 5 male, medical history, smoking status, drinking status	race C, A, I and age 13-67,		Vitro	10		15,30,60,3h,6h,12h,24h	37	Centrifugation	3						Y
AuNP-PEG (0)-80	m	gold	PEG	sphere		Synthetic	80				-13.5	0.4				Y	TEM	Y										Plasma	human		55	Isolation	Pooled	5 female, 5 male, medical history, smoking status, drinking status	race C, A, I and age 13-67,		Vitro	10		15,30,60,3h,6h,12h,24h	37	Centrifugation	3						Y
Liposome-DOX	LP	liposome		sphere		Synthetic			98.12	14.8	-1.42	0.16		0.324		Y		Y										Serum	human		100	Isolation	Pooled	healthy and fasted donors		-80	Vitro	7		30
Liposome-DOX+PEG	LP	liposome		sphere		Synthetic			105.07	2.64	-1.9	0.17		0.017		Y		Y										Serum	human		100	Isolation	Pooled	healthy and fasted donors		-80	Vitro	7		30
Liposome-OGD, (oligo-guanidyl lipid derivative)	LP	liposome		sphere		Synthetic			227.03	19.28	20.1	0.4		0.254		Y		Y										Serum	human		100	Isolation	Pooled	healthy and fasted donors		-80	Vitro	7		30
Liposome-OGD+PEG, (oligo-guanidyl lipid derivative)	LP	liposome		sphere		Synthetic			248.43	30.4	-1.84	0.41		0.328		Y		Y										Serum	human		100	Isolation	Pooled	healthy and fasted donors		-80	Vitro	7		30
G-rich Spherical NucleicAcids (SNA)	m	gold		sphere		Synthetic			54	8	-21.1	0.6				Y		Y										serum	human		10	Commercial			type AB male		Vitro			15,30,60,90	37	Centrifugation	3	1D-PAGE (15,30,60,90)	LC-MS/MS		LTQ Orbitrap Velos mass spectrometer with electrospray ionization	15min:59 30min:71 60min:72 90min:86	Y(15,30,60,90)
Poly-T SNA	m	gold		sphere		Synthetic			56	3	-23.2±0.8					Y		Y										serum	human		10	Commercial			type AB male		Vitro			15,30,60,90	37	Centrifugation	3	1D-PAGE (15,30,60,90)	LC-MS/MS		LTQ Orbitrap Velos mass spectrometer with electrospray ionization	15min:62 30min:46 60min:50 90min:52	Y(15,30,60,90)
MNPs	mox	Fe		sphere		Synthetic			60.1		-3.5		0.05 mg/mL	0.328		Y		Y		XRD					Y			DMEM+10%Serum, PBS+10%serum, HEPG2 in DMEM+10%serum, L02 in DMEM+10%serum, 100% serum	Fetal bovine		10,10,10,10,100	Commercial					Vitro			60	37	Centrifugation	3	1D-PAGE (5 media)
MNPs-H	mox	Fe		sphere		Synthetic			27.5		22.5		0.05 mg/mL	0.26		Y		Y		XRD					Y			DMEM+10%Serum, PBS+10%serum, HEPG2 in DMEM+10%serum, L02 in DMEM+10%serum, 100% serum	Fetal bovine		10,10,10,10,100	Commercial					Vitro			60	37	Centrifugation	3	1D-PAGE (5 media)
MNPs-Lys	mox	Fe		sphere		Synthetic			27.7		20.9		0.05 mg/mL	0.302		Y		Y		XRD					Y			DMEM+10%Serum, PBS+10%serum, HEPG2 in DMEM+10%serum, L02 in DMEM+10%serum, 100% serum	Fetal bovine		10,10,10,10,100	Commercial					Vitro			60	37	Centrifugation	3	1D-PAGE (5 media)
MNPs-GA (Glucosamic acid)	mox	Fe		sphere		Synthetic			25.1		22.8		0.05 mg/mL	0.273		Y		Y		XRD					Y			DMEM+10%Serum, PBS+10%serum, HEPG2 in DMEM+10%serum, L02 in DMEM+10%serum, 100% serum	Fetal bovine		10,10,10,10,100	Commercial					Vitro			60	37	Centrifugation	3	1D-PAGE (5 media)
bare polystyrene NPs	p	polystyrene		sphere		Synthetic			330	33	-49		0.05 m² of surface area	0.028		Y		Y										plasma	human	citrate	75	Isolation	Pooled	healthy		-80	Vitro	10		60	37	Centrifugation	3	1D-PAGE					Y
PEBP25-b-PEEP62B2, (poly(phosphoester))	p	PPE surfactant		rod		Synthetic			151	15	-54		0.05 m² of surface area	0.037		Y		Y										plasma	human	citrate	75	Isolation	Pooled	healthy		-80	Vitro	10		60	37	Centrifugation	3	1D-PAGE					Y
PEBP31-b-PMEP35, (poly(phosphoester))	p	PPE surfactant		rod		Synthetic			183	18	-56		0.05 m² of surface area	0.037		Y		Y										plasma	human	citrate	75	Isolation	Pooled	healthy		-80	Vitro	10		60	37	Centrifugation	3	1D-PAGE					Y
C18-b-PEEP21, (poly(phosphoester))	p	PPE surfactant		sphere		Synthetic			238	24	-52		0.05 m² of surface area	0.029		Y		Y										plasma	human	citrate	75	Isolation	Pooled	healthy		-80	Vitro	10		60	37	Centrifugation	3	1D-PAGE					Y
C18-b-PEEP78, (poly(phosphoester))	p	PPE surfactant		sphere		Synthetic			254	25	-53		0.05 m² of surface area	0.03		Y		Y										plasma	human	citrate	75	Isolation	Pooled	healthy		-80	Vitro	10		60	37	Centrifugation	3	1D-PAGE					Y
Gold NR@GO, (graphene oxide coated gold nanorods)	m	gold		sphere		Synthetic			68	3.5	8					Y	TEM	Y			Y							plasma	human		10, 55, 100	gifted	pooled	Healthy			Vitro			60	37	Centrifugation	3	1D-PAGE (10, 55, 100)	LC-MS/MS (55)	In solution digestion	Orbitrap Velos Pro mass spectrometer(ThermoScientific)		Y (10,55,100)
Gold NR@GO-PEG, (graphene oxide coated gold nanorods)	m	gold	PEG	sphere		Synthetic			75	4.3	18					Y	TEM	Y			Y							plasma	human		10, 55, 100	gifted	pooled	Healthy			Vitro			60	37	Centrifugation	3	1D-PAGE (10, 55, 100)	LC-MS/MS (55)	In solution digestion	Orbitrap Velos Pro mass spectrometer(ThermoScientific)		Y (10,55,100)
Gold NR@GO-PEG-PLArg, (graphene oxide coated gold nanorods)	m	gold	PEG	sphere		Synthetic			101	6	28					Y	TEM	Y			Y							plasma	human		10, 55, 100	gifted	pooled	Healthy			Vitro			60	37	Centrifugation	3	1D-PAGE (10, 55, 100)	LC-MS/MS (55)	In solution digestion	Orbitrap Velos Pro mass spectrometer(ThermoScientific)		Y (10,55,100)
Hydrophilic PHPMA, (poly(N-(2-hydroxypropyl)methacrylamide)	p	PHPMA		sphere		Synthetic			225	5	-12.4		300 μg/mL in 5 mL of medium			Y	TEM	Y										RPMI 1640+Serum	Fetal bovine		10	Commercial					Vitro					Centrifugation	2	2D-PAGE
Moderate hydrophobic BENZA-20, ( benzylamine )	p			sphere		Synthetic			235	25	-5.8					Y	TEM	Y										RPMI 1640+Serum	Fetal bovine		10	Commercial					Vitro					Centrifugation	2	2D-PAGE	LC-MS/MS	In solution digestion	reversed-phase capillary nano-liquid chromatography system connected to an Orbitrap Velos mass spectrometer via a nanospray	88
Moderate hydrophobic HEXA-20, (hexylamine )	p			sphere		Synthetic			255	10	-5.1					Y	TEM	Y										RPMI 1640+Serum	Fetal bovine		10	Commercial					Vitro					Centrifugation	2	2D-PAGE	LC-MS/MS	In solution digestion	reversed-phase capillary nano-liquid chromatography system connected to an Orbitrap Velos mass spectrometer via a nanospray	111
Hydrophobic CHOLA-20, (an amine-functionalized cholesteryl group )	p			sphere		Synthetic			220	5	-7					Y	TEM	Y										RPMI 1640+Serum	Fetal bovine		10	Commercial					Vitro					Centrifugation	2	2D-PAGE	LC-MS/MS	In solution digestion	reversed-phase capillary nano-liquid chromatography system connected to an Orbitrap Velos mass spectrometer via a nanospray	104
Hydrophobic DODA-20, (dodecylamine )	p			sphere		Synthetic			280	5	-19.7					Y	TEM	Y										RPMI 1640+Serum	Fetal bovine		10	Commercial					Vitro					Centrifugation	2	2D-PAGE	LC-MS/MS	In solution digestion	reversed-phase capillary nano-liquid chromatography system connected to an Orbitrap Velos mass spectrometer via a nanospray	105
mPEG5k-PLGA High PEG, ( poly (lactic-co- glycolic acid)	p	PLGA	PEG	sphere		Synthetic			97	5			1 mg/mL	0.125	0.03	Y												Plasma naive (IgM-), sensitized mice (IgM+)	Balb/c mouse	Heparin	100	Isolation	Individual	Healthy	male mice (25–29 g)	-80	Vivo			60	37	SEC			LC-MS/MS	In solution digestion	Dionex UltiMate 3000 nanoRSLC chromatography system connected to an Orbitrap Fusion mass spectrometer driving with Orbitrap Fusion (Thermo Fisher Scientific, San Jose, CA, USA) with a nanoelectrospray ion source	204	Y
mPEG5k-PLGA Low PEG, ( poly (lactic-co- glycolic acid)	p	PLGA	PEG	sphere		Synthetic			90	5			1 mg/mL	0.094	0.007	Y												Plasma naive (IgM-), sensitized mice (IgM+)	Balb/c mouse	Heparin	100	Isolation	Individual	Healthy	male mice (25–29 g)	-80	Vivo			60	37	SEC			LC-MS/MS	In solution digestion	Dionex UltiMate 3000 nanoRSLC chromatography system connected to an Orbitrap Fusion mass spectrometer driving with Orbitrap Fusion (Thermo Fisher Scientific, San Jose, CA, USA) with a nanoelectrospray ion source		Y
mPEG-liposomes	LP	liposome	PEG	sphere		Synthetic			103	2			1 mg/mL	0.052	0.018	Y												Plasma naive (IgM-), sensitized mice (IgM+)	Balb/c mouse	Heparin	100	Isolation	Individual	Healthy	male mice (25–29 g)	-80	Vivo			60	37	SEC			LC-MS/MS	In solution digestion	Dionex UltiMate 3000 nanoRSLC chromatography system connected to an Orbitrap Fusion mass spectrometer driving with Orbitrap Fusion (Thermo Fisher Scientific, San Jose, CA, USA) with a nanoelectrospray ion source		Y
NonPEG-Liposomes	LP	liposome		sphere		Synthetic			108	2			1 mg/mL	0.084	0.013	Y												Plasma naive (IgM-), sensitized mice (IgM+)	Balb/c mouse	Heparin	100	Isolation	Individual	Healthy	male mice (25–29 g)	-80	Vivo			60	37	SEC			LC-MS/MS	In solution digestion	Dionex UltiMate 3000 nanoRSLC chromatography system connected to an Orbitrap Fusion mass spectrometer driving with Orbitrap Fusion (Thermo Fisher Scientific, San Jose, CA, USA) with a nanoelectrospray ion source		Y
Shingosine–Chol–DSPC (3:2:5 molar ratio) liposomes, (1,2-distearoyl-sn-glycero-3-phosphocholine)	LP	liposome		sphere		Synthetic			99	1	39.9	1.8	0.500 mg/mL	0.11	0.018	Y		Y										Plasma	Mouse human	EDTA	50	Isolation		healthy	aged 20–40 years	-80	Vitro	10		60	37	Centrifugation	3		LC-MS/MS	In solution digestion	nanoLC system connected to the hybrid mass spectrometer LTQ Orbitrap XL Thermo Fisher Scientific Bremen, Germany), equipped with a nanoelectrospray ion source.	MP= 271 HP= 182
DOTAP–Chol–DPPC (3:2:5 molar ratio) liposomes, (1,2-dioleoyl-3-trimethylammonium propane), (1,2-distearoyl-sn-glycero-3-phosphocholine)	LP	liposome		sphere		Synthetic			193.4	15.2	32.5	1.1	0.500 mg/mL			Y		Y										Plasma	Mouse human	EDTA	50	Isolation		healthy	aged 20–40 years	-80	Vitro	10		60	37	Centrifugation	3		LC-MS/MS	In solution digestion	nanoLC system connected to the hybrid mass spectrometer LTQ Orbitrap XL Thermo Fisher Scientific Bremen, Germany), equipped with a nanoelectrospray ion source.	MP= 280 HP= 166
DOTAP–Chol–DSPC (3:2:5 molar ratio) liposomes, (1,2-dioleoyl-3-trimethylammonium propane), (1,2-distearoyl-sn-glycero-3-phosphocholine)	LP	liposome		sphere		Synthetic			209.9	25.3	31.1	1.1	0.500 mg/mL			Y		Y										Plasma	Mouse human	EDTA	50	Isolation		healthy	aged 20–40 years	-80	Vitro	10		60	37	Centrifugation	3		LC-MS/MS	In solution digestion	nanoLC system connected to the hybrid mass spectrometer LTQ Orbitrap XL Thermo Fisher Scientific Bremen, Germany), equipped with a nanoelectrospray ion source.	MP= 283 HP= 177
DOTAP–Chol–PC (3:2:5 molar ratio) liposomes, (1,2-dioleoyl-3-trimethylammonium propane),	LP	liposome		sphere		Synthetic			470.3	44.4	29.7	0.8	0.500 mg/mL			Y		Y										Plasma	Mouse human	EDTA	50	Isolation		healthy	aged 20–40 years	-80	Vitro	10		60	37	Centrifugation	3		LC-MS/MS	In solution digestion	nanoLC system connected to the hybrid mass spectrometer LTQ Orbitrap XL Thermo Fisher Scientific Bremen, Germany), equipped with a nanoelectrospray ion source.	MP= 283 HP= 177
Chol–PC (2:8) liposomes	LP	liposome		sphere		Synthetic			254.6	22.9	-7.6	1.8	0.500 mg/mL			Y		Y										Plasma	Mouse human	EDTA	50	Isolation		healthy	aged 20–40 years	-80	Vitro	10		60	37	Centrifugation	3		LC-MS/MS	In solution digestion	nanoLC system connected to the hybrid mass spectrometer LTQ Orbitrap XL Thermo Fisher Scientific Bremen, Germany), equipped with a nanoelectrospray ion source.	MP= 224 HP= 166
Silica NP	m	Si		sphere		Synthetic	94.5	15.7	191	23	-13.56	1.12	500 µg	0.058														Serum plasma	Human	NA, ND							Vitro			60	37	Centrifugation	2	1D-PAGE	LC-MS/MS	In solution digestion	Dionex Ultimate RSLC3000 operating in nano mode	plasma:54 serum:38	Y
Janus( facially differentiated) cyclodextrin-DNA nanocomplexes ADM70, (beta-cyclodextrin core namely compounds)	p	cyclodextrin		sphere		Synthetic			104.9	1.5	29.8	1.2		0.21	0.01	Y	Cryo-TEM	Y									Agarose gel	plasma	human		50	Isolation	Pooled	healthy		-80	Vitro	10		60	37	Centrifugation	2		LC-MS/MS	In solution digestion	nanoHPLC apparatus was directly connected with an Orbitrap Elite hybrid ion trap-Orbitrap mass spectrometer by a nano-electrospray ion source(Thermo Scientific, Bremen, Germany)	25	Y
Janus ( facially differentiated) cyclodextrin-DNA nanocomplexes ADM105, (beta-cyclodextrin core namely compounds)	p	cyclodextrin		sphere		Synthetic			114	6	31.7	2.2		0.41	0.08	Y	Cryo-TEM	Y									Agarose gel	plasma	human		50	Isolation	Pooled	healthy		-80	Vitro	10		60	37	Centrifugation	2		LC-MS/MS	In solution digestion	nanoHPLC apparatus was directly connected with an Orbitrap Elite hybrid ion trap-Orbitrap mass spectrometer by a nano-electrospray ion source(Thermo Scientific, Bremen, Germany)	25	Y
Janus ( facially differentiated) cyclodextrin-DNA nanocomplexes PBO234 (beta-cyclodextrin core namely compounds)	p	cyclodextrin		sphere		Synthetic			149	15	28.4	1.4		0.53	0.09	Y	Cryo-TEM	Y									Agarose gel	plasma	human		50	Isolation	Pooled	healthy		-80	Vitro	10		60	37	Centrifugation	2		LC-MS/MS	In solution digestion	nanoHPLC apparatus was directly connected with an Orbitrap Elite hybrid ion trap-Orbitrap mass spectrometer by a nano-electrospray ion source(Thermo Scientific, Bremen, Germany)	25	Y
AuNP-Cit, (citrate-capped)	m	gold		sphere		Synthetic	18		23		-40					Y	TEM	Y			Y							plasma	Human		8,4,2,1,0.5,0.1	Commercial			male, AB		Vitro			24 h	37	Centrifugation							Y
CK13-nanoMIP , (peptide), (Molecularly Imprinted Polymers)	p	acrylamide (AA);itaconic acid (IA);tert-butylacrylamide (tBA)		sphere		Synthetic			34	6	-42	4	1 mg/mL	0.34		Y	SEM	Y										plasma	human		10,7.5,5,2, 75, 0.75	commercial					Vitro			30,60	RT	Centrifugation	3	1D-PAGE (10,7.5,5,2),30min	LC-MS/MS (75, 0.75) 60min	In solution digestion	nanoHPLC system hyphenated with a LTQ Orbitrap XL (ThermoFisher Scientific Bremen, Germany), equipped with a nanoelectrospray ion source.	75%,7.5%,0.75%: 147,263,250
HTR-nanoMIP, ( human serum transferrin), (Molecularly Imprinted Polymers)	p	AA, methacrylic acid (MAA);, tBA		star		Synthetic			42	3	-36	4	1 mg/mL	0.36		Y	SEM	Y										plasma	human		10,7.5,5,2, 75, 0.75	commercial					Vitro			30,60	RT	Centrifugation	3	1D-PAGE (10,7.5,5,2),30min	LC-MS/MS (75, 0.75) 60min	In solution digestion	nanoHPLC system hyphenated with a LTQ Orbitrap XL (ThermoFisher Scientific Bremen, Germany), equipped with a nanoelectrospray ion source.	75%,7.5%,0.75%: 237,240,233
D77-nanoMIP, (Molecularly Imprinted Polymers)	p	AA, MAA, tBA		star		Synthetic			44	7	-35	3	1 mg/mL	0.42		Y	SEM	Y										plasma	human		10,7.5,5,2, 75, 0.75	commercial					Vitro			30,60	RT	Centrifugation	3	1D-PAGE (10,7.5,5,2),30min	LC-MS/MS (75, 0.75) 60min	In solution digestion	nanoHPLC system hyphenated with a LTQ Orbitrap XL (ThermoFisher Scientific Bremen, Germany), equipped with a nanoelectrospray ion source.	75%,7.5%,0.75%: 223,169,150
nanoNIP, (nonimprinted)	p	AA, MAA, tBA		star		Synthetic			42	5	-33	4	1 mg/mL	0.38		Y	SEM	Y										plasma	human		10,7.5,5,2, 75, 0.75	commercial					Vitro			30,60	RT	Centrifugation	3	1D-PAGE (10,7.5,5,2),30min	LC-MS/MS (75, 0.75) 60min	In solution digestion	nanoHPLC system hyphenated with a LTQ Orbitrap XL (ThermoFisher Scientific Bremen, Germany), equipped with a nanoelectrospray ion source.	75%,7.5%,0.75%: 230,ND,ND
Uodified lipid NPs	LP	lipid		star		Synthetic			139	12	34.5	1.1	0.500 mg/mL			Y	TEM	Y										Serum	Fetal bovine		50	Commercial					Vitro			5,90	37,RT	Centrifugation	3	1D-PAGE (5,90)	LC-MS/MS (5,90)	In solution digestion	Dionex Ul-timate 3000coupled to a linear quadrupole ion-trap Orbitrap (LTQ Orbi-trap XL) mass spectrometer equipped with a nanospray ion source.(ThermoScientific, Bremen, Germany)	5 min: 117 90 min: 163	Y (5,90)
Pegylated lipid NPs	LP	lipid		star					131	13	19	1	0.500 mg/mL			Y	TEM	Y										Serum	Fetal bovine		50	Commercial					Vitro			5,90	37,RT	Centrifugation	3	1D-PAGE (5,90)	LC-MS/MS (5,90)	In solution digestion	Dionex Ul-timate 3000coupled to a linear quadrupole ion-trap Orbitrap (LTQ Orbi-trap XL) mass spectrometer equipped with a nanospray ion source.(ThermoScientific, Bremen, Germany)	5 min: 52 90 min: 62	Y (5,90)
Carboxylated PLGA, ( poly (lactic-co- glycolic acid)	p	PLGA		sphere		Commercial			500				1×10⁶ particles/ml	0.14		Y												plasma	Human	Acid-citrate dextrose	2,25	Isolation		healthy			Vitro			5,60	RT			SDS-PAGE (4 condition)
Gold NPs with different hydrophobicity (NP01)	m	gold		sphere		Synthetic	7.6	0.9			-13		0.100 mg/mL			Y	TEM	Y										Serum	Fetal bovine		10	Commercial					Vitro			60	37	Centrifugation	3	1D-PAGE	LC-MS/MS	In solution digestion	electrospray nano-liquid chromatography mass spectrometry (nano-LC-MS/MS)	21
Gold NPs with different hydrophobicity (NP02)	m	gold		sphere		Synthetic	6.7	1			-11		0.100 mg/mL			Y	TEM	Y										Serum	Fetal bovine		10	Commercial					Vitro			60	37	Centrifugation	3	1D-PAGE	LC-MS/MS	In solution digestion	electrospray nano-liquid chromatography mass spectrometry (nano-LC-MS/MS)	58
Gold NPs with different hydrophobicity (NP03)	m	gold		sphere		Synthetic	7.5	0.9			-17		0.100 mg/mL			Y	TEM	Y										Serum	Fetal bovine		10	Commercial					Vitro			60	37	Centrifugation	3	1D-PAGE	LC-MS/MS	In solution digestion	electrospray nano-liquid chromatography mass spectrometry (nano-LC-MS/MS)	82
Gold NPs with different hydrophobicity (NP04)	m	gold		sphere		Synthetic	7.1	1.1			-19		0.100 mg/mL			Y	TEM	Y										Serum	Fetal bovine		10	Commercial					Vitro			60	37	Centrifugation	3	1D-PAGE	LC-MS/MS	In solution digestion	electrospray nano-liquid chromatography mass spectrometry (nano-LC-MS/MS)	41
HSPC:Chol:DSPE-PEG2000 (56.3:38.2:5.5) liposomes, (hydrogenated soy PC), (distearoyl phosphoethanolamine)	LP	liposome		sphere		Synthetic			138.4	1.701	-36.4	0.451	0.125 mM/g body weight	0.042	0.008	Y	TEM	Y										blood	mice	EDTA	100	Isolation	pooled	Healthy, lung carcinoma model, melanoma tumor model	Six to eight week old male nude SCID (lung carcinoma model) beige and five to six week old female C57BL6 (melanoma tumor model)		Vivo		9	10	37	SEC+ membrane ultrafiltration	3	1D-PAGE	LC-MS/MS	In gel digestion	UltiMate® 3000 Rapid Separation LC coupled to an Orbitrap Fusion™ mass spectrometer (Thermo Fisher Scientific, Waltham, MA)	(932: healthy mice; 897 : melanoma Mice) (932 : lung carcinoma-bearing SCID nude mice)	Y
ASP20, ( amorphous silica nanoparticles)	mox	Si		sphere		Commercial	19.2	4.4	31		-58		0.060 mg/mL			Y	TEM	Y										plasma	human	EDTA		Isolation	pooled	healthy		-80	Vitro	15		60	4	Centrifugation	3	1D-PAGE
ASP30, ( amorphous silica nanoparticles)	mox	Si		sphere		Commercial	31.4	3.8	32.8		-53		0.060 mg/mL			Y	TEM	Y										plasma	human	EDTA		Isolation	pooled	healthy		-80	Vitro	15		60	4	Centrifugation	3	1D-PAGE
ASP30L , ( amorphous silica nanoparticles)	mox	Si		sphere		Commercial	31.2	4	32.4		-57		0.060 mg/mL			Y	TEM	Y										plasma	human	EDTA		Isolation	pooled	healthy		-80	Vitro	15		60	4	Centrifugation	3	1D-PAGE
ASP30F , ( amorphous silica nanoparticles)	mox	Si		sphere	F	Commercial	30.6	6.8	33.4		-56		0.060 mg/mL			Y	TEM	Y										plasma	human	EDTA		Isolation	pooled	healthy		-80	Vitro	15		60	4	Centrifugation	3	1D-PAGE
ASP30F-COOH , ( amorphous silica nanoparticles)	mox	Si		sheets	F	Commercial	27.2	3.8	28		-58		0.060 mg/mL			Y	TEM	Y										plasma	human	EDTA		Isolation	pooled	healthy		-80	Vitro	15		60	4	Centrifugation	3	1D-PAGE
ASP100, ( amorphous silica nanoparticles)	mox	Si		sheets		Commercial	109.8	34.4	144		-55		0.060 mg/mL			Y	TEM	Y										plasma	human	EDTA		Isolation	pooled	healthy		-80	Vitro	15		60	4	Centrifugation	3	1D-PAGE
Aminated polystyrene (aPS)	p	polystyrene		sphere		Commercial	154.86	96	115.9	7.89	-11.5	1.81	50 cm2 of particles	0.17	0.04	Y	TEM	Y					Y					Bronchoalveolar lavage fluid (BALF)	human		100	Isolation	pooled	acquired by therapeutic lung lavage from a patient suffering PAP		-20	Vitro			15, 30, 60,120		Centrifugation	5	1D-PAGE (4 time)	LC-MS/MS (4 time)	In gel digestion	Acuity UPLC M-Class, Synapt G2S, (Waters, Elstree, Great Britain)	15: 98 30: 121 60: 183 120: 55
Carboxylated polystyrene (cPS)	p	polystyrene		sphere		Commercial	69.5	4.6	89.26	4.43	-19.73	1.25	50 cm2 of particles	0.05	0.01	Y	TEM	Y					Y					Bronchoalveolar lavage fluid (BALF)	human		100	Isolation	pooled	acquired by therapeutic lung lavage from a patient suffering PAP		-20	Vitro			15, 30, 60,120		Centrifugation	5	1D-PAGE (4 time)	LC-MS/MS (4 time)	In gel digestion	Acuity UPLC M-Class, Synapt G2S, (Waters, Elstree, Great Britain)	15: 112 30: 153 60: 39 120: 135
uodified polystyrene (uPS)	p	polystyrene		sphere		Commercial	77.7	11.7	90.53	8.06	-17.07	0.9	50 cm2 of particles	0.15	0.03	Y	TEM	Y					Y					Bronchoalveolar lavage fluid (BALF)	human		100	Isolation	pooled	acquired by therapeutic lung lavage from a patient suffering PAP		-20	Vitro			60		Centrifugation	5	1D-PAGE (60)	LC-MS/MS (60)	In gel digestion	Acuity UPLC M-Class, Synapt G2S, (Waters, Elstree, Great Britain)	60: 173
TiO2	mox	Ti		sphere		Commercial	14.09	7.26	183		-22.7		50 cm2 of particles	0.211		Y	TEM	Y					Y					Bronchoalveolar lavage fluid (BALF)	human		100	Isolation	pooled	acquired by therapeutic lung lavage from a patient suffering PAP		-20	Vitro			60		Centrifugation	5	1D-PAGE (60)	LC-MS/MS (60)	In gel digestion	Acuity UPLC M-Class, Synapt G2S, (Waters, Elstree, Great Britain)	60: 109
DOTAP/DOPC/DNA (CL1), ((1,2-dioleoyl-3-trimethylammonium propane), (1, 2-dioleoyl-sn-glycero-3-phosphocholine), (cationic-lipoplexes system 1)	LP	liposome		sphere		Synthetic			270	40	40	1				Y		Y		SAXS							Gel agarose	Plasma	Human		10,30,50	Isolation		healthy		-80	Vitro			60	RT								Y(10)
DC-Chol/DOPE/DNA (CL2), (dioleoylphosphatidylethanolamine)	LP	liposome		sphere		Synthetic			112	10	52	4				Y		Y		SAXS							Gel agarose	Plasma	Human		10,30,50	Isolation		healthy		-80	Vitro			60	RT								Y(10)
DOTAP/DOPC-protamine/DNA (NS1),((1,2-dioleoyl-3-trimethylammonium propane), (1, 2-dioleoyl-sn-glycero-3-phosphocholine), (cationic-lipoplexes system 2)	LP	liposome		sphere		Synthetic			260	76	38	2				Y		Y		SAXS							Gel agarose	Plasma	Human		10,30,50	Isolation		healthy		-80	Vitro			60	RT								Y(10)
DC-Chol/DOPE-protamine/DNA (NS2).(dioleoylphosphatidylethanolamine)	LP	liposome		sphere		Synthetic			205	18	53	3				Y		Y		SAXS							Gel agarose	Plasma	Human		10,30,50	Isolation		healthy		-80	Vitro			60	RT								Y(10)
Gold nanostars functionalized with MAL (maleimide)	m	gold		sphere		Synthetic			~75.0±5.6 hydrodynamicdiameterchange()aftermodification:~5-20		-41.23	2.13	(2.7× 1012 nanostars			Y	TEM	Y			Y							cell culture medium +serum	Fetal bovine		10	commercial					Vitro			3h	37								Y
Gold nanostars functionalized with SHNH	m	gold		sphere		Synthetic					-34.92	3.52				Y	TEM	Y			Y							cell culture medium +serum	Fetal bovine		10	commercial					Vitro			3h	37								Y
Gold nanostars functionalized with SHOH	m	gold		sphere		Synthetic					-37.37	1.73				Y	TEM	Y			Y							cell culture medium +serum	Fetal bovine		10	commercial					Vitro			3h	37								Y
Gold nanostars functionalized with SHCOOH	m	gold		sphere		Synthetic					-41.53	1.53				Y	TEM	Y			Y							cell culture medium +serum	Fetal bovine		10	commercial					Vitro			3h	37								Y
Gold nanostars functionalized with PEGCOOH	m	gold	PEG	sphere		Synthetic					-40.67	0.97				Y	TEM	Y			Y							cell culture medium +serum	Fetal bovine		10	commercial					Vitro			3h	37								Y
Gold nanostars functionalized with PEGCH	m	gold	PEG	sphere		Synthetic					-42.27	1.25				Y	TEM	Y			Y							cell culture medium +serum	Fetal bovine		10	commercial					Vitro			3h	37								Y
core-crosslinked polymeric nanoparticles with poly(N-2-hydroxypropylmethacrylamide) (pHPMA)	p	hydroxypropylmethacrylamide (HPMA)		sphere		Synthetic			20–30		between-7and-0.1,		0.133 mg/mL	0.11		Y		Y										plasma	human	EDTA	50	Isolation	Pooled	healthy			vitro	6		60	37	asymmetrical flow field flow fractionation (AF4)		1D-PAGE	LC-MS/MS	In solution digestion	mass spectrometer via the reference sprayer of the NanoLockSpray source.	45	Y
core-crosslinked polymeric nanoparticles with polysarcosine (pSar)	p	polysarcosine (pSar)		sphere		Synthetic							0.133 mg/mL			Y		Y										plasma	human	EDTA	50	Isolation	Pooled	healthy			vitro	6		60	37	asymmetrical flow field flow fractionation (AF4)		1D-PAGE	LC-MS/MS	In solution digestion	mass spectrometer via the reference sprayer of the NanoLockSpray source.	60	Y
core-crosslinked polymeric nanoparticles with poly(ethylene glycol) (PEG).	p	PEG		sphere		Synthetic							0.133 mg/mL			Y		Y										plasma	human	EDTA	50	Isolation	Pooled	healthy			vitro	6		60	37	asymmetrical flow field flow fractionation (AF4)		1D-PAGE	LC-MS/MS	In solution digestion	mass spectrometer via the reference sprayer of the NanoLockSpray source.	34	Y
Fe3O4 NP	Mox	Fe		sphere		Synthetic	4.9–25.5		6.2	0.5	-14.1	1.8				Y	TEM	Y		X-ray								plasma	Human				pooled				Vitro			30	37	Centrifugation	3	1D-PAGE	LC-MS/MS	In gel digestion	nanoliquid chromatography system coupled by an electrospray ionization interface to a linear ion trap mass analyzer(LTQ values, Thermo).	409
Fe3O4-PVP, (polyvinyl pyrrolidone)	Mox	Fe		sphere		Synthetic	4.4–65.7		6.5	1	-13.3	2.5				Y	TEM	Y		X-ray								plasma	Human				pooled				Vitro			30	37	Centrifugation	3	1D-PAGE	LC-MS/MS	In gel digestion	nanoliquid chromatography system coupled by an electrospray ionization interface to a linear ion trap mass analyzer(LTQ values, Thermo).	497
Fe3O4-PEG	Mox	Fe	PEG	sphere		Synthetic	1.8–11.21		6.4	0.6	-46.3	3.8				Y	TEM	Y		X-ray								plasma	Human				pooled				Vitro			30	37	Centrifugation	3	1D-PAGE	LC-MS/MS	In gel digestion	nanoliquid chromatography system coupled by an electrospray ionization interface to a linear ion trap mass analyzer(LTQ values, Thermo).	434
PEGylated doxorubicin-encapsulated liposomes (Caelyx)	LP	liposome		sphere		Commercial	82.6				-33.8		dose of 40 mg m−2 (vivo) 0.15 × 10−3 m in 1 ml (vitro)	0.1		Y	TEM	Y										plasma	human	EDTA	100 (vivo),ND	isolation	individual	ovarian cancer in women who have failed a first-line platinum-based chemotherapy			Vivo vitro	6		90	37	SEC+ membrane ultrafiltration	3	1D-PAGE (vitro, vivo)	LC-MS/MS (vivo)		UltiMate 3000 Rapid Separation LC coupled to a Q Exactive Hybrid Quadrupole-Orbitrap mass spectrometer	Patient1: 292,Patient 2: 271,Patient 3: 210,Patient 4: 221,Patient 5: 185,Patient 6: 305	Y
Gold NPs coated with VII, NH2 (backbone)	m	gold		sphere		Synthetic	45	12					0.040 mg/mL				TEM				Y						MALDI-TOF	RPMI+serum	Fetal bovine		10	Commercial					Vitro			24h	37			1D-PAGE	LC-MS/MS	In gel digestion	QExactive Plus mass spectrometer coupled to an EasyLC 1000 nanoflow-HPLC	172
Gold NPs coated with III, NH2 (chain end)	m	gold		sphere		Synthetic	54	11					0.040 mg/mL				TEM				Y						MALDI-TOF	RPMI+serum	Fetal bovine		10	Commercial					Vitro			24h	37			1D-PAGE	LC-MS/MS	In gel digestion	QExactive Plus mass spectrometer coupled to an EasyLC 1000 nanoflow-HPLC	172
Gold NPs coated with IX, NH(Me) (backbone)	m	gold		sphere		Synthetic	54	14					0.040 mg/mL				TEM				Y						MALDI-TOF	RPMI+serum	Fetal bovine		10	Commercial					Vitro			24h	37			1D-PAGE	LC-MS/MS	In gel digestion	QExactive Plus mass spectrometer coupled to an EasyLC 1000 nanoflow-HPLC	172
Gold NPs coated with X, N(Me)2 (backbone)	m	gold		sphere		Synthetic	57	14					0.040 mg/mL				TEM				Y						MALDI-TOF	RPMI+serum	Fetal bovine		10	Commercial					Vitro			24h	37			1D-PAGE	LC-MS/MS	In gel digestion	QExactive Plus mass spectrometer coupled to an EasyLC 1000 nanoflow-HPLC	172
single-layer graphene oxide (SLGO)	carbon	graphene oxide		sphere		Commercial			176.9	5.8	-44.5	2.74	0.1 mg/mL	0.35		Y	Cryo-TEM	Y					Y					DMEM+ serum	Fetal bovine		1, 5, 10, 25, 50, 75, 90	Commercial					Vitro			60	37	Centrifugation	3	1D-PAGE (1, 5, 10, 25, 50, 75, 90)	LC-MS/MS (10)	In gel digestion	mass spectrometer LTQ Orbitrap Velos (Thermo Fisher Scientific, Waltham, MA, USA) connected to an EASY-nLC system with a Proxeon nanoelectrospray ion source.	394	Y (10)
multi-layered graphene oxide (MLGO)	carbon	graphene oxide		sphere		Commercial			467.9	110.6	-43.4	4.31	0.1 mg/mL	0.48		Y	Cryo-TEM	Y					Y					DMEM+ serum	Fetal bovine		1, 5, 10, 25, 50, 75, 90	Commercial					Vitro			60	37	Centrifugation	3	1D-PAGE (1, 5, 10, 25, 50, 75, 90)	LC-MS/MS (10)	In gel digestion	mass spectrometer LTQ Orbitrap Velos (Thermo Fisher Scientific, Waltham, MA, USA) connected to an EASY-nLC system with a Proxeon nanoelectrospray ion source.	290	Y (10)
Silica-COOH	mox	Si		sphere		Synthetic	55	5	87	3	-42			0.5	0.005	Y	TEM, SEM	Y										Serum	Human								Vitro			90		Centrifugation	3	1D-PAGE	LC-MS/MS	In gel digestion	nanoLC-MS/MS (nano-HPLC reverse phase: U3000, Dionex and a 4000 QTRAP: ABSciex)	87
Silica-COOH-PEG	mox	Si	PEG	sphere		Synthetic	53	2	61	0	-32			0.5	0.01	Y	TEM, SEM	Y										Serum	Human								Vitro			90		Centrifugation	3	1D-PAGE
Silica-PEG	mox	Si	PEG	sphere		Synthetic	52	3	64	1	-29			0.5	0.03	Y	TEM, SEM	Y										Serum	Human								Vitro			90		Centrifugation	3	1D-PAGE	LC-MS/MS	In gel digestion	nanoLC-MS/MS (nano-HPLC reverse phase: U3000, Dionex and a 4000 QTRAP: ABSciex)	52
Silica-NH2-PEG	mox	Si	PEG	sphere		Synthetic	50	4	86	7	18			0.4	0.02	Y	TEM, SEM	Y										Serum	Human								Vitro			90		Centrifugation	3	1D-PAGE
Silica-NH2	mox	Si		sphere		Synthetic	68	2	75	2	25			0.2	0.002	Y	TEM, SEM	Y										Serum	Human								Vitro			90		Centrifugation	3	1D-PAGE	LC-MS/MS	In gel digestion	nanoLC-MS/MS (nano-HPLC reverse phase: U3000, Dionex and a 4000 QTRAP: ABSciex)	105
PEGF-coated SPIONs, (polyethyleneglycol-co-fumarate)	Mox	Fe		sphere		Synthetic			17.2	2.4	-54.7	3.3	0.100 mg/ml	0.034		Y	TEM, SEM	Y		X-ray								Serum	Fetal bovine		10100	Commercial					Vitro			60	37	Centrifugation	3	1D-PAGE					Y
crosslinked PEGF-coated SPIONs, ( polyethyleneglycol-co-fumarate)	Mox	Fe		sphere		Synthetic			18.8	1.3	-54.7	3.3	0.100 mg/ml	0.098		Y	TEM, SEM	Y		X-ray								Serum	Fetal bovine		10100	Commercial					Vitro			60	37	Centrifugation	3	1D-PAGE					Y
polymericnanocapsules Abraxane	p	PMMA		sphere		Commercial			300-400				0.100 mg/ml			Y												Serum	Fetal bovine		10100	Commercial					Vitro			60	37	Centrifugation	3	1D-PAGE
cadmium sulfide nanomaterials	m	Cd		sphere		Synthetic			208	5.9	-26.5	1.8				Y	TEM, SEM	Y		XRD								Serum	Fetal bovine		5,10,15	Commercial					Vitro												Y
Silica NPs-10	mox	Si		sphere		Commercial					-4.6	0.8	1 mg/ml					Y		SAXS								Yeast protein extracts	Saccharomyces cerevisiae strain S288C								Vitro			3h	4	Centrifugation	1	1D-PAGE	LC-MS/MS	In gel digestion	Q-Exactive HF tandem mass spectrometer (ThermoFisher,Waltham, MA, USA) coupled to an UltiMate 3000 LC system	378
Silica NPs-30	mox	Si		sphere		Commercial					-20.1	1	1 mg/ml					Y		SAXS								Yeast protein extracts	Saccharomyces cerevisiae strain S288C								Vitro			3h	4	Centrifugation	1	1D-PAGE	LC-MS/MS	In gel digestion	Q-Exactive HF tandem mass spectrometer (ThermoFisher,Waltham, MA, USA) coupled to an UltiMate 3000 LC system	397
Silica NPs-80	mox	Si		sphere		Commercial					-22.9	0.9	1 mg/ml					Y		SAXS								Yeast protein extracts	Saccharomyces cerevisiae strain S288C								Vitro			3h	4	Centrifugation	1	1D-PAGE	LC-MS/MS	In gel digestion	Q-Exactive HF tandem mass spectrometer (ThermoFisher,Waltham, MA, USA) coupled to an UltiMate 3000 LC system	418
Au-Lipoic-40	m	gold	Lipoic	sheets		modified Commercial			47.08		-44			0.071		Y	TEM	Y		EDX	Y							plasma	Human		55	Isolation	pooled	healthy		-80	Vitro	5		60	37	Centrifugation	3						Y
Au-PEG-40	m	gold	PEG	sheets		modified Commercial			61.1		-4.6			0.066		Y	TEM	Y		EDX	Y							plasma	Human		55	Isolation	pooled	healthy		-80	Vitro	5		60	37	Centrifugation	3						Y
Au-BPEI-40, (branched polyethylenimine)	m	gold	polyethyleneimine	sphere		modified Commercial			56.43		49.2			0.186		Y	TEM	Y		EDX	Y							plasma	Human		55	Isolation	pooled	healthy		-80	Vitro	5		60	37	Centrifugation	3						Y
Au-Lipoic-80	m	gold	Lipoic	sphere		modified Commercial			91.67		-53.6			0.053		Y	TEM	Y		EDX	Y							plasma	Human		55	Isolation	pooled	healthy		-80	Vitro	5		60	37	Centrifugation	3						Y
Au-PEG-80	m	gold	PEG	sphere		modified Commercial			109.8		-3.44			0.057		Y	TEM	Y		EDX	Y							plasma	Human		55	Isolation	pooled	healthy		-80	Vitro	5		60	37	Centrifugation	3						Y
Au-BPEI-80, (branched polyethylenimine)	m	gold	polyethyleneimine	sphere		modified Commercial			105.4		46.2			0.112		Y	TEM	Y		EDX	Y							plasma	Human		55	Isolation	pooled	healthy		-80	Vitro	5		60	37	Centrifugation	3						Y
Ag-BPEI , (branched polyethylenimine)	m	silver	polyethyleneimine	sphere		Commercial			43.14	0.33	53.95	5.86	1 × 10¹²particles			Y	TEM	Y			Y							Plasma	human	EDTA	75	Isolation	Pooled	healthy	males and females aged 25–45 years	-80	Vitro	15		60	37	sucrose cushion +centrifugation	6	1D-PAGE	LC-MS/MS	In solution digestion	Q Exactive instrument (Thermo Fisher Scientific)	251	Y
Ag-CIT	m	silver	citrate	tube		Commercial			26.61	1.85	-36.95	0.35	1 × 10¹²particles			Y	TEM	Y			Y							Plasma	human	EDTA	75	Isolation	Pooled	healthy	males and females aged 25–45 years	-80	Vitro	15		60	37	sucrose cushion +centrifugation	6	1D-PAGE	LC-MS/MS	In solution digestion	Q Exactive instrument (Thermo Fisher Scientific)	150	Y
Ag-PVP, (polyvinyl pyrrolidone)	m	silver	polyvinylpyrrolidone (PVP),	tube		Commercial			55.78	0.59	-25.1	3.74	1 × 10¹²particles			Y	TEM	Y			Y							Plasma	human	EDTA	75	Isolation	Pooled	healthy	males and females aged 25–45 years	-80	Vitro	15		60	37	sucrose cushion +centrifugation	6	1D-PAGE	LC-MS/MS	In solution digestion	Q Exactive instrument (Thermo Fisher Scientific)	177	Y
Au-BPEI , (branched polyethylenimine)	m	gold	polyethyleneimine	tube		Commercial			37.2	0.24	47.00	3.81	1 × 10¹²particles			Y	TEM	Y			Y							Plasma	human	EDTA	75	Isolation	Pooled	healthy	males and females aged 25–45 years	-80	Vitro	15		60	37	sucrose cushion +centrifugation	6	1D-PAGE	LC-MS/MS	In solution digestion	Q Exactive instrument (Thermo Fisher Scientific)	231	Y
Au-CIT	m	gold	citrate	sphere		Commercial			30.03	2.2	-24.3	0.28	1 × 10¹²particles			Y	TEM	Y			Y							Plasma	human	EDTA	75	Isolation	Pooled	healthy	males and females aged 25–45 years	-80	Vitro	15		60	37	sucrose cushion +centrifugation	6	1D-PAGE	LC-MS/MS	In solution digestion	Q Exactive instrument (Thermo Fisher Scientific)	201	Y
Au-PVP, (polyvinyl pyrrolidone)	m	gold	polyvinylpyrrolidone (PVP),	sphere		Commercial			27.11	0.02	-24.5	1.55	1 × 10¹²particles			Y	TEM	Y			Y							Plasma	human	EDTA	75	Isolation	Pooled	healthy	males and females aged 25–45 years	-80	Vitro	15		60	37	sucrose cushion +centrifugation	6	1D-PAGE	LC-MS/MS	In solution digestion	Q Exactive instrument (Thermo Fisher Scientific)	191	Y
1 Ag-SiO2	m	silver		sphere		synthetic			11	7	-17	6	0.1 mg/ml			Y	TEM	Y										Serum	Human		50	Commercial	Pooled				Vitro			60	37	Centrifugation	2		LC-MS/MS	In solution digestion	Finnigan LTQ MS with a nano-ESI ion source	90
10 Ag-SiO2	m	silver		sphere		synthetic			8	4	-25	7	0.1 mg/ml			Y	TEM	Y										Serum	Human		50	Commercial	Pooled				Vitro			60	37	Centrifugation	2		LC-MS/MS	In solution digestion	Finnigan LTQ MS with a nano-ESI ion source	90
Ag	m	silver		sphere		synthetic			26	7	-52	9	0.1 mg/ml			Y	TEM	Y										Serum	Human		50	Commercial	Pooled				Vitro			60	37	Centrifugation	2		LC-MS/MS	In solution digestion	Finnigan LTQ MS with a nano-ESI ion source	90
citrate-capped Ag	m	silver	citrate	sphere		synthetic			22	3	-44	5	0.1 mg/ml			Y	TEM	Y										Serum	Human		50	Commercial	Pooled				Vitro			60	37	Centrifugation	2		LC-MS/MS	In solution digestion	Finnigan LTQ MS with a nano-ESI ion source	90
Al2O3	Mox	Al		sphere		synthetic			28	13	25	8	0.1 mg/ml			Y	TEM	Y										Serum	Human		50	Commercial	Pooled				Vitro			60	37	Centrifugation	2		LC-MS/MS	In solution digestion	Finnigan LTQ MS with a nano-ESI ion source	90
citrate-capped Au	m	gold	citrate	sphere		synthetic			18	2	-39	5	0.1 mg/ml			Y	TEM	Y										Serum	Human		50	Commercial	Pooled				Vitro			60	37	Centrifugation	2		LC-MS/MS	In solution digestion	Finnigan LTQ MS with a nano-ESI ion source	90
CeO2 10	mox	Ce		sphere		synthetic			11	5	57	17	0.1 mg/ml			Y	TEM	Y										Serum	Human		50	Commercial	Pooled				Vitro			60	37	Centrifugation	2		LC-MS/MS	In solution digestion	Finnigan LTQ MS with a nano-ESI ion source	90
CeO2 30	mox	Ce		sphere		synthetic			35	23	65	21	0.1 mg/ml			Y	TEM	Y										Serum	Human		50	Commercial	Pooled				Vitro			60	37	Centrifugation	2		LC-MS/MS	In solution digestion	Finnigan LTQ MS with a nano-ESI ion source	90
SiO2	mox	Si		sphere		synthetic			123	34	-40	12	0.1 mg/ml			Y	TEM	Y										Serum	Human		50	Commercial	Pooled				Vitro			60	37	Centrifugation	2		LC-MS/MS	In solution digestion	Finnigan LTQ MS with a nano-ESI ion source	90
TiO2	mox	Ti		sphere		Commercial			29	11	-10	3	0.1 mg/ml			Y	TEM	Y										Serum	Human		50	Commercial	Pooled				Vitro			60	37	Centrifugation	2		LC-MS/MS	In solution digestion	Finnigan LTQ MS with a nano-ESI ion source	90
CuO	mox	Cu		sphere		Commercial			50	11	-10	2	0.1 mg/ml			Y	TEM	Y				Y		Y				Serum	Human		50	Commercial	Pooled				Vitro			60	37	Centrifugation	2		LC-MS/MS	In solution digestion	Finnigan LTQ MS with a nano-ESI ion source	90
Fe2O3	mox	Fe		sphere		synthetic			10	4	63	18	0.1 mg/ml			Y	TEM	Y										Serum	Human		50	Commercial	Pooled				Vitro			60	37	Centrifugation	2		LC-MS/MS	In solution digestion	Finnigan LTQ MS with a nano-ESI ion source	90
V2O5	mox	V		sheets		Commercial			311	303	-39	11	0.1 mg/ml			Y	TEM	Y				Y	Y	Y				Serum	Human		50	Commercial	Pooled				Vitro			60	37	Centrifugation	2		LC-MS/MS	In solution digestion	Finnigan LTQ MS with a nano-ESI ion source	90
ZnS	mox	Zn		Sphere		Commercial			211	78	-30	14	0.1 mg/ml			Y	TEM	Y				Y		Y				Serum	Human		50	Commercial	Pooled				Vitro			60	37	Centrifugation	2		LC-MS/MS	In solution digestion	Finnigan LTQ MS with a nano-ESI ion source	90
ZnO	mox	Zn		Sphere		Commercial			46	17	19	7	0.1 mg/ml			Y	TEM	Y				Y		Y				Serum	Human		50	Commercial	Pooled				Vitro			60	37	Centrifugation	2		LC-MS/MS	In solution digestion	Finnigan LTQ MS with a nano-ESI ion source	90
WO3	mox	W		Sphere		synthetic			21	9	-54	15	0.1 mg/ml			Y	TEM	Y				Y		Y				Serum	Human		50	Commercial	Pooled				Vitro			60	37	Centrifugation	2		LC-MS/MS	In solution digestion	Finnigan LTQ MS with a nano-ESI ion source	90
CNC-250, (Cellulose nano-crystals)	p	Cellulose		fibril		synthetic			267×25	91×9	-11	5	0.1 mg/ml			Y	TEM	Y										Serum	Human		50	Commercial	Pooled				Vitro			60	37	Centrifugation	2		LC-MS/MS	In solution digestion	Finnigan LTQ MS with a nano-ESI ion source	90
CNF-50, (cellulose nano-fibrils)	p	Cellulose		fibril		synthetic			64	29	-32	15	0.1 mg/ml			Y	TEM	Y										Serum	Human		50	Commercial	Pooled				Vitro			60	37	Centrifugation	2		LC-MS/MS	In solution digestion	Finnigan LTQ MS with a nano-ESI ion source	90
CNF-80, (cellulose nano-fibrils)	p	Cellulose		fibril		synthetic			78	25	-20	11	0.1 mg/ml			Y	TEM	Y										Serum	Human		50	Commercial	Pooled				Vitro			60	37	Centrifugation	2		LC-MS/MS	In solution digestion	Finnigan LTQ MS with a nano-ESI ion source	90
MoS2	mox	Mo		sheets		synthetic			428		-49	17	0.1 mg/ml			Y	TEM	Y			Y		Y	Y			Raman	Serum	Human		50	Commercial	Pooled				Vitro			60	37	Centrifugation	2		LC-MS/MS	In solution digestion	Finnigan LTQ MS with a nano-ESI ion source	90
hBN, ( hexagonal boron nitride )	organic	hBN		sphere		synthetic			149		-23	8	0.1 mg/ml			Y	TEM	Y			Y		Y	Y			Raman	Serum	Human		50	Commercial	Pooled				Vitro			60	37	Centrifugation	2		LC-MS/MS	In solution digestion	Finnigan LTQ MS with a nano-ESI ion source	90
Graphene	carbon	Graphene		sheets		synthetic			109		-12	5	0.1 mg/ml			Y	TEM	Y			Y		Y				Raman	Serum	Human		50	Commercial	Pooled				Vitro			60	37	Centrifugation	2		LC-MS/MS	In solution digestion	Finnigan LTQ MS with a nano-ESI ion source	90
RGO, (reduced graphene oxide)	carbon	Graphene oxide		sheets		synthetic			411		-47	14	0.1 mg/ml			Y	TEM	Y			Y	Y	Y	Y			Raman	Serum	Human		50	Commercial	Pooled				Vitro			60	37	Centrifugation	2		LC-MS/MS	In solution digestion	Finnigan LTQ MS with a nano-ESI ion source	90
HES, (hydroxyethyl starch nanocapsules )	p	starch		sphere	F	Synthetic			165							Y											NMR	Plasma	Human	Heparin	14.5	Isolation	pooled	Healthy		-80	Vitro	10		24 h	RT			1D-PAGE	LC-MS/MS	In solution digestion	nanoACQUITY UPLC system coupled with a Synapt G2-Si mass spectrometer (Waters Corporation).	29	Y
HES-PEG5000 , (hydroxyethyl starch nanocapsules )	p	starch	PEG	sphere	F	Synthetic			166							Y											NMR	Plasma	Human	Heparin	14.5	Isolation	pooled	Healthy		-80	Vitro	10		24 h	RT			1D-PAGE	LC-MS/MS	In solution digestion	nanoACQUITY UPLC system coupled with a Synapt G2-Si mass spectrometer (Waters Corporation).	29	Y
HES-PEG5000-C1-Man, (hydroxyethyl starch nanocapsules )	p	starch	PEG	sphere	F	Synthetic			176							Y											NMR	Plasma	Human	Heparin	14.5	Isolation	pooled	Healthy		-80	Vitro	10		24 h	RT			1D-PAGE	LC-MS/MS	In solution digestion	nanoACQUITY UPLC system coupled with a Synapt G2-Si mass spectrometer (Waters Corporation).	29	Y
Multi-Walled Carbon Nanotubes (MWCNTs)	carbon	CNT		Tube		Synthetic	outer diametersranged 14 and 20, byinner diameters intherange of 2to5 by length 1 and10 μm										TEM							Y	Y			Escherichia coli protein solutions, plasma	E. coli, human	NA,ND		Isolated, Gifted					Vitro			4 h	37			1D-PAGE (2 media)	LC-MS/MS (2 media)	In gel digestion	LTQ XL mass spectrometer (Thermo Scientific)	Ecoli: 68, Human: 27
Multi-Walled Carbon Nanotubes (MWCNTs) MWCNTs-COOH	carbon	CNT		Tube		Synthetic	outer diametersranged 14 and 20, byinner diameters intherange of 2to5 by length 1 and10 μm										TEM							Y	Y			Escherichia coli protein solutions, plasma	E. coli, human	NA,ND		Isolated, Gifted					Vitro			4 h	37			1D-PAGE (2 media)	LC-MS/MS (2 media)	In gel digestion	LTQ XL mass spectrometer (Thermo Scientific)	Ecoli: 84, Human: 27
Multi-Walled Carbon Nanotubes (MWCNTs) MWCNTs-NH2	carbon	CNT		Tube		Synthetic	outer diametersranged 14 and 20, byinner diameters intherange of 2to5 by length 1 and10 μm										TEM							Y	Y			Escherichia coli protein solutions, plasma	E. coli, human	NA,ND		Isolated, Gifted					Vitro			4 h	37			1D-PAGE (2 media)	LC-MS/MS (2 media)	In gel digestion	LTQ XL mass spectrometer (Thermo Scientific)	Ecoli: 99, Human: 31
Chitosan NPs	p	Chitosan		sphere		Synthetic			170	20	34	5	0.25 mg/mL	0.3	0.03	Y		Y										Serum	Fetal Bovine		50	commercial					Vitro			30	37	Centrifugation	3	1D-PAGE	LC-MS/MS	In gel digestion	nLCTM1000 system coupled to a LTQ Orbitrap XL mass spectrometer (Thermo Scientific)	18
Hyaluronic acid-coated chitosan NPs	p	Chitosan	Hyaluronic acid	sphere		Synthetic			270	27	-32	5	0.25 mg/mL	0.22	0.04	Y		Y										Serum	Fetal Bovine		50	commercial					Vitro			30	37	Centrifugation	3	1D-PAGE	LC-MS/MS	In gel digestion	nLCTM1000 system coupled to a LTQ Orbitrap XL mass spectrometer (Thermo Scientific)	17
Alginate-coated chitosan NPs (Alg-CS NPs)	p	Chitosan	Alginate	sphere		Synthetic			790	70	-72	8	0.25 mg/mL	0.46	0.05	Y		Y										Serum	Fetal Bovine		50	commercial					Vitro			30	37	Centrifugation	3	1D-PAGE	LC-MS/MS	In gel digestion	nLCTM1000 system coupled to a LTQ Orbitrap XL mass spectrometer (Thermo Scientific)	26
nanosized welding particles FWF, (fine welding fume)	−			sphere		Purified			130	6			400, 200, and 100 lg particles/mL			Y	TEM	Y										nasal lavage proteins	human			Commercial	pooled	healthy			Vitro	20		6 h	32	Centrifugation	3	2D-PAGE	MALDI-TOF-MS, LC-MS/MS	In gel digestion (MALDI), In solution digestion	5500QTRAP hybrid triple quadropole/ linear ion trap mass spectrometer equipped with a TurboIonSpray source	29
nanosized welding particles UFWF, (ultrafine welding fume)	−			sphere		Purified			99	4			400, 200, and 100 lg particles/mL			Y	TEM	Y										nasal lavage proteins	human			Commercial	pooled	healthy			Vitro	20		6 h	32	Centrifugation	3	2D-PAGE	MALDI-TOF-MS, LC-MS/MS	In gel digestion (MALDI), In solution digestion	5500QTRAP hybrid triple quadropole/ linear ion trap mass spectrometer equipped with a TurboIonSpray source	34
nanosized welding particles Fe3O4	mox	Fe		sphere		Purified			100	3			400, 200, and 100 lg particles/mL			Y	TEM	Y										nasal lavage proteins	human			Commercial	pooled	healthy			Vitro	20		6 h	32	Centrifugation	3	2D-PAGE	MALDI-TOF-MS, LC-MS/MS	In gel digestion (MALDI), In solution digestion	5500QTRAP hybrid triple quadropole/ linear ion trap mass spectrometer equipped with a TurboIonSpray source	47
nanosized welding particles Fe2O3	mox	Fe		sphere		Purified			26	2			400, 200, and 100 lg particles/mL			Y	TEM	Y										nasal lavage proteins	human			Commercial	pooled	healthy			Vitro	20		6 h	32	Centrifugation	3	2D-PAGE	MALDI-TOF-MS, LC-MS/MS	In gel digestion (MALDI), In solution digestion	5500QTRAP hybrid triple quadropole/ linear ion trap mass spectrometer equipped with a TurboIonSpray source	39
Bare iron oxide nanoparticles	mox	Fe		sphere		Synthetic	4.9–25.5				-11.5	3.66	1 mg/mL			Y	TEM	Y		EDX								Plasma	Human	EDTA	50	Isolation	Pooled	healthy		-80	Vitro	30		30	37	Centrifugation	3	1D-PAGE
PVP coated iron oxide nanoparticles, (polyvinyl pyrrolidone)	mox	Fe	polyvinylpyrrolidone (PVP),	sphere		Commercial	4.4–65.7				-17.8	1.18	1 mg/mL			Y	TEM	Y		EDX								Plasma	Human	EDTA	50	Isolation	Pooled	healthy		-80	Vitro	30		30	37	Centrifugation	3	1D-PAGE
PEG coated iron oxide nanoparticles	mox	Fe	PEG	sphere		Commercial	1.8–11.21				-40	4.19	1 mg/mL			Y	TEM	Y		EDX								Plasma	Human	EDTA	50	Isolation	Pooled	healthy		-80	Vitro	30		30	37	Centrifugation	3	1D-PAGE
Poly-(hydroxybutyrate-co-hydroxyhexanoate) (PHBHHx) with modifications NP1	p			sphere		Synthetic			213.9	2.1	-28.1	2.3	0.125, 0.25, 0.5, 0.1 mg/mL	0.117	0.014	Y	SEM	Y										Serum	Fetal bovine		5	commercial					Vitro			10,20,30,60	37	Centrifugation	3	1D-PAGE (0.25, 20 min)					Y (4time, 4 Conc.; 16 conditions)
Poly-(hydroxybutyrate-co-hydroxyhexanoate) (PHBHHx) with modifications NP2	p			sphere		Synthetic			221.2	3.8	-12.3	0.2	0.125, 0.25, 0.5, 0.1 mg/mL	0.182	0.004	Y	SEM	Y										Serum	Fetal bovine		5	commercial					Vitro			10,20,30,60	37	Centrifugation	3	1D-PAGE (0.25, 20 min)					Y (4time, 4 Conc.; 16 conditions)
Poly-(hydroxybutyrate-co-hydroxyhexanoate) (PHBHHx) with modifications NP3	p			sphere		Synthetic			245.9	0.7	23.5	3.1	0.125, 0.25, 0.5, 0.1 mg/mL	0.149	0.015	Y	SEM	Y										Serum	Fetal bovine		5	commercial					Vitro			10,20,30,60	37	Centrifugation	3	1D-PAGE (0.25, 20 min)					Y (4time, 4 Conc.; 16 conditions)
Poly-(hydroxybutyrate-co-hydroxyhexanoate) (PHBHHx) with modifications NP4	p			sphere		Synthetic			225.2	9	39.6	5.3	0.125, 0.25, 0.5, 0.1 mg/mL	0.124	0.023	Y	SEM	Y										Serum	Fetal bovine		5	commercial					Vitro			10,20,30,60	37	Centrifugation	3	1D-PAGE (0.25, 20 min)					Y (4time, 4 Conc.; 16 conditions)
MUC1 aptamer functionalized SN-38 core–shell nanoparticles	p	chitosan		sphere	F	Synthetic			126	2.6	14.5	0.8	0.100 mg/mL	0.23	0.034	Y	TEM, SEM	Y				Y						Serum	Fetal bovine		10 100	Commercial					Vitro			60	37	Centrifugation	2	1D-PAGE (10,100)					Y(100)
L-SWNT	carbon	CNT		Tube		Commercial	2										TEM											cell lysate Serum	HeLa Fetal Bovine	NA,NA		Isolation Commercial					Vitro			3h	4	Centrifugation		1D-PAGE (2 media)	LC-MS/MS	In gel digestion	LTQ-orbitrap mass spectrometer system (ThermoElectron, Bremen, Germany) coupled to a Dionex 3000 nano-LC system	total: 778
L-MWNT-10	carbon	CNT		Tube		Commercial	10										TEM											cell lysate Serum	HeLa Fetal Bovine	NA,NA		Isolation Commercial					Vitro			3h	4	Centrifugation		1D-PAGE (2 media)	LC-MS/MS	In gel digestion	LTQ-orbitrap mass spectrometer system (ThermoElectron, Bremen, Germany) coupled to a Dionex 3000 nano-LC system	?
L-MWNT-2040	carbon	CNT		Tube		Commercial	10										TEM											cell lysate Serum	HeLa Fetal Bovine	NA,NA		Isolation Commercial					Vitro			3h	4	Centrifugation		1D-PAGE (2 media)	LC-MS/MS	In gel digestion	LTQ-orbitrap mass spectrometer system (ThermoElectron, Bremen, Germany) coupled to a Dionex 3000 nano-LC system	???
L-MWNT-60100	carbon	CNT		Tube		Commercial	20-40										TEM											cell lysate Serum	HeLa Fetal Bovine	NA,NA		Isolation Commercial					Vitro			3h	4	Centrifugation		1D-PAGE (2 media)	LC-MS/MS	In gel digestion	LTQ-orbitrap mass spectrometer system (ThermoElectron, Bremen, Germany) coupled to a Dionex 3000 nano-LC system
Carbon Black	carbon			Tube		Commercial	60-100										TEM											cell lysate Serum	HeLa Fetal Bovine	NA,NA		Isolation Commercial					Vitro			3h	4	Centrifugation		1D-PAGE (2 media)	LC-MS/MS	In gel digestion	LTQ-orbitrap mass spectrometer system (ThermoElectron, Bremen, Germany) coupled to a Dionex 3000 nano-LC system
Plain Iron oxide NPs-3.5	mox	Fe		sphere		synthetic			9.1	0.1	-8.5	0.4	0.100 mg/mL	0.089		Y	TEM	Y										Serum	Fetal bovine		100	commercial					Vitro			60	37	Magnetic	4	1D-PAGE					Y
Iron oxide-COOH NPs-3.5	mox	Fe		sphere		synthetic			9.2	0.2	-24.3	0.5	0.100 mg/mL	0.088		Y	TEM	Y										Serum	Fetal bovine		100	commercial					Vitro			60	37	Magnetic	4	1D-PAGE					Y
Iron oxide-NH2 NPs-3.5	mox	Fe		sphere		synthetic			9.7	0.4	31.7	1.3	0.100 mg/mL	0.098		Y	TEM	Y										Serum	Fetal bovine		100	commercial					Vitro			60	37	Magnetic	4	1D-PAGE					Y
Plain Iron oxide NPs-6	mox	Fe		sphere		synthetic			16.1	0.2	-9.4	0.3	0.100 mg/mL	0.085		Y	TEM	Y										Serum	Fetal bovine		100	commercial					Vitro			60	37	Magnetic	4	1D-PAGE					Y
Iron oxide-COOH NPs-6	mox	Fe		sphere		synthetic			15.2	0.3	-21.9	0.9	0.100 mg/mL	0.078		Y	TEM	Y										Serum	Fetal bovine		100	commercial					Vitro			60	37	Magnetic	4	1D-PAGE					Y
Iron oxide-NH2 NPs-6	mox	Fe		sphere		synthetic			15.1	0.1	28.1	2.1	0.100 mg/mL	0.088		Y	TEM	Y										Serum	Fetal bovine		100	commercial					Vitro			60	37	Magnetic	4	1D-PAGE					Y
Plain Iron oxide NPs-9	mox	Fe		sphere		synthetic			19.7	0.4	-17.9	1.1	0.100 mg/mL	0.089		Y	TEM	Y										Serum	Fetal bovine		100	commercial					Vitro			60	37	Magnetic	4	1D-PAGE					Y
Iron oxide-COOH NPs-9	mox	Fe		sphere		synthetic			18.3	0.2	-26.7	0.5	0.100 mg/mL	0.111		Y	TEM	Y										Serum	Fetal bovine		100	commercial					Vitro			60	37	Magnetic	4	1D-PAGE					Y
Iron oxide-NH2 NPs-9	mox	Fe		sphere		synthetic			18.8	0.2	36.5	1.8	0.100 mg/mL	0.103		Y	TEM	Y										Serum	Fetal bovine		100	commercial					Vitro			60	37	Magnetic	4	1D-PAGE					Y
Plain Iron oxide NPs-13	mox	Fe		sphere		synthetic			23.9	0.4	-4.3	0.8	0.100 mg/mL	0.097		Y	TEM	Y										Serum	Fetal bovine		100	commercial					Vitro			60	37	Magnetic	4	1D-PAGE					Y
Iron oxide-COOH NPs-13	mox	Fe		sphere		synthetic			24.1	0.2	-16.2	0.6	0.100 mg/mL	0.104		Y	TEM	Y										Serum	Fetal bovine		100	commercial					Vitro			60	37	Magnetic	4	1D-PAGE					Y
Iron oxide-NH2 NPs-13	mox	Fe		sphere		synthetic			25.8	0.2	15.7	1.3	0.100 mg/mL	0.091		Y	TEM	Y										Serum	Fetal bovine		100	commercial					Vitro			60	37	Magnetic	4	1D-PAGE					Y
Plain Iron oxide NPs-15	mox	Fe		sphere		synthetic			28.9	0.3	-1.3	0.2	0.100 mg/mL	0.141		Y	TEM	Y										Serum	Fetal bovine		100	commercial					Vitro			60	37	Magnetic	4	1D-PAGE					Y
Iron oxide-COOH NPs-15	mox	Fe		sphere		synthetic			29.3	0.4	-7.3	0.3	0.100 mg/mL	0.119		Y	TEM	Y										Serum	Fetal bovine		100	commercial					Vitro			60	37	Magnetic	4	1D-PAGE					Y
Iron oxide-NH2 NPs-15	mox	Fe		sphere		synthetic			29.6	0.3	11.3	1.6	0.100 mg/mL	0.132		Y	TEM	Y										Serum	Fetal bovine		100	commercial					Vitro			60	37	Magnetic	4	1D-PAGE					Y
PEG–PLGA copolymers , 15PEG chains, ( poly (lactic-co- glycolic acid)	p	PLGA, PEG		sphere		Synthetic			55-140				20 mg kg−1 for rats	0.062-0.187		Y		Y									NMR	Blood	Male mice, Sprague-Dawley rats	EDTA	100	Isolation	individual	Healthy	Male mice (25-29 g), Sprague-Dawley rats (220–240 g)		Vivo			15	37	SEC+ ultrafiltration	3			LC-MS/MS	QExactive mass spectrometer (Thermo scientific)	47
PEG–PLGA copolymers, 18PEG chains, ( poly (lactic-co- glycolic acid)	p	PLGA, PEG		sphere		Synthetic			55-140				20 mg kg−1 for rats	0.062-0.187		Y		Y									NMR	Blood	Male mice, Sprague-Dawley rats	EDTA	101	Isolation	individual	Healthy	Male mice (25-29 g), Sprague-Dawley rats (220–240 g)		Vivo			15	37	SEC+ ultrafiltration	3			LC-MS/MS	QExactive mass spectrometer (Thermo scientific)	47
PEG–PLGA copolymers, 25PEG chains, ( poly (lactic-co- glycolic acid)	p	PLGA, PEG		sphere		Synthetic			55-140				20 mg kg−1 for rats	0.062-0.187		Y		Y									NMR	Blood	Male mice, Sprague-Dawley rats	EDTA	102	Isolation	individual	Healthy	Male mice (25-29 g), Sprague-Dawley rats (220–240 g)		Vivo			15	37	SEC+ ultrafiltration	3			LC-MS/MS	QExactive mass spectrometer (Thermo scientific)	47
PEG–PLGA copolymers, 45PEG chains, ( poly (lactic-co- glycolic acid)	p	PLGA, PEG		sphere		Synthetic			55-140				20 mg kg−1 for rats	0.062-0.187		Y		Y									NMR	Blood	Male mice, Sprague-Dawley rats	EDTA	103	Isolation	individual	Healthy	Male mice (25-29 g), Sprague-Dawley rats (220–240 g)		Vivo			15	37	SEC+ ultrafiltration	3			LC-MS/MS	QExactive mass spectrometer (Thermo scientific)	47
CSNP (silica-coated, core-shell iron oxide nanoparticles)	mox, coreshell	Fe, Si		sphere		Commercial	44	3.5	124.8	4.8	-19.92	0.86	1 mg/ml			Y	TEM	Y										Plasma	Human			Isolation	Pooled	healthy		-80	Vitro	14		60	37	Centrifugation	3		LC-MS/MS	In solution digestion	hybrid LTQ-Orbitrap Velos mass spectrometer (Thermo Scientific)	109
Dextran-coated SPIONs	mox	Fe	Dextran	sphere		Synthetic	5.7	2.1	81.8	1.2	-4.87	0.69	2 mg/ml			Y	TEM	Y										Plasma	Human			Isolation	Pooled	healthy		-80	Vitro	14		60	37	Centrifugation	3		LC-MS/MS	In solution digestion	hybrid LTQ-Orbitrap Velos mass spectrometer (Thermo Scientific)	146
Au-BPEI-40, (branched polyethylenimine)	m	gold	BPEI	sphere		Commercial			66.5	1	33.6	1				Y	TEM	Y										plasma	Pigs		67	Isolation				-80	Vitro			60	37	Centrifugation	3						Y
Au-PEG-40	m	gold	PEG	sphere		Commercial			59.5	0.3	-23.6	2				Y	TEM	Y										plasma	Pigs		67	Isolation				-80	Vitro			60	37	Centrifugation	3						Y
Au NPs	m	gold		sphere		Synthetic			50.9	0.6	-42.2	2.2			0.01	Y	TEM	Y			Y							Plasma	Human		13	Isolation	Individual	non-allergic/asymptomatic blood donor			Vitro	9		15	37	Centrifugation	2	1D-PAGE (9 donors)
AuNP-Bet v 1, (allergens of birch pollen)	m	gold		sphere		Synthetic			53.1	1.3	-39.2	0.5		0.101	0.02	Y	TEM	Y			Y							Plasma	Human		13	Isolation	Individual	non-allergic/asymptomatic blood donor			Vitro	9		15	37	Centrifugation	2	1D-PAGE (9 donors)
AuNP-Der p 1, (house dust mite)	m	gold		sphere		Synthetic			54.2	2.8	-29.6	1.1		0.141	0.01	Y	TEM	Y			Y							Plasma	Human		13	Isolation	Individual	non-allergic/asymptomatic blood donor			Vitro	9		15	37	Centrifugation	2	1D-PAGE (9 donors)
AuNP-Phl p 5, (timothy grass pollen )	m	gold		sphere		Synthetic			54.6	1.7	-34.2	0.9		0.103	0.016	Y	TEM	Y			Y							Plasma	Human		13	Isolation	Individual	non-allergic/asymptomatic blood donor			Vitro	9		15	37	Centrifugation	2	1D-PAGE (9 donors)
AuNPs	m	gold		sphere		Synthetic	9.4	1.1			–40to–60					Y	TEM	Y			Y							DMEM+ serum	Fetal bovine		10	Commercial					Vitro			6dyas, 12days,15 days, 30days, 38 days	37	Centrifugation			LC-MS/MS	In solution digestion	MALDI-TOF-TOF 4700 proteomics analyzer(Applied Biosystems), ESI-QUAD-TOF		Y (5time)
AgNPs	m	silver		sphere		Synthetic	19.8	3.1			–40to–60					Y	TEM	Y			Y							DMEM+ serum	Fetal bovine		10	Commercial					Vitro			6dyas, 12days,15 days, 30days, 38 days	37	Centrifugation							Y (5time)
Fe 3 O 4 NPs	Mox	Fe		sphere		Synthetic	7.3	0.8			–40to–60					Y	TEM	Y			Y							DMEM+ serum	Fetal bovine		10	Commercial					Vitro			6dyas, 12days,15 days, 30days, 38 days	37	Centrifugation			LC-MS/MS	In solution digestion	MALDI-TOF-TOF 4700 proteomics analyzer(Applied Biosystems), ESI-QUAD-TOF		Y (5time)
CoONPs	Mox	Co		sphere		Synthetic	7.9	1.1			–40to–60					Y	TEM	Y			Y							DMEM+ serum	Fetal bovine		10	Commercial					Vitro			6dyas, 12days,15 days, 30days, 38 days	37	Centrifugation							Y (5time)
CeO 2 NPs	Mox	Ce		sphere		Synthetic	6.7	1.7			–40to–60					Y	TEM	Y			Y							DMEM+ serum	Fetal bovine		10	Commercial					Vitro			6dyas, 12days,15 days, 30days, 38 days	37	Centrifugation							Y (5time)
PLGA NPs, ( poly (lactic-co- glycolic acid)	p	PLGA		sphere		Synthetic			166		-25			0.06		Y	STEM	Y		X-ray								plasma	Human	EDTA		Commercial		healthy			Vitro			20		Centrifugation		1D-PAGE	LC-MS/MS	In solution digestion	electrospray ionization quadrupole time-of-flight (ESI-Q-TOF) Accurate-Mass spectrometer (G6520AA, Agilent Technologies, CA, USA)	18
PLGA NPs functionalized with the g7 peptide, ( poly (lactic-co- glycolic acid)	p	PLGA		sphere		Synthetic			163		-24			0.05		Y	STEM	Y		X-ray								plasma	Human	EDTA		Commercial		healthy			Vitro			20		Centrifugation		1D-PAGE	LC-MS/MS	In solution digestion	electrospray ionization quadrupole time-of-flight (ESI-Q-TOF) Accurate-Mass spectrometer (G6520AA, Agilent Technologies, CA, USA)	20
PLGA NPs functionalized with the monoclonal antibody OX26 (OX26-NPs), ( poly (lactic-co- glycolic acid)	p	PLGA		sphere		Synthetic			192		-20			0.12		Y	STEM	Y		X-ray								plasma	Human	EDTA		Commercial		healthy			Vitro			20		Centrifugation		1D-PAGE	LC-MS/MS	In solution digestion	electrospray ionization quadrupole time-of-flight (ESI-Q-TOF) Accurate-Mass spectrometer (G6520AA, Agilent Technologies, CA, USA)	25
Nanocubes	m	silver		Cube		Synthetic	67	6					2, 5, 10, 15, 25, 50 and 100 µg/ml				TEM			EDX								RPMI-1640+serum	Fetal bovine		1 10 50	Commercial					Vitro			24h 7 days	37	Centrifugation		1D-PAGE (1,10, 24h)	LC-MS/MS (1,10%, 24h, 7days)	In solution digestion	EASY-nLC II system connected to a TripleTOF 5600 mass spectrometer (AB Sciex) equipped with a NanoSpray III source	1FBS for 24h: 215 10FBS for 24h: 145 1FBS for 7 days: 184 10FBS for 7 days: 135
Quasi-spherical	m	silver		sphere		Synthetic	72	24									TEM			EDX								RPMI-1640+serum	Fetal bovine		1 10 50	Commercial					Vitro			24h 7 days	37	Centrifugation		1D-PAGE (1,10, 24h)	LC-MS/MS (1,10%, 24h, 7days)	In solution digestion	EASY-nLC II system connected to a TripleTOF 5600 mass spectrometer (AB Sciex) equipped with a NanoSpray III source	1FBS for 24h: 163 10FBS for 24h: 152 1FBS for 7 days: 205 10FBS for 7 days: 126
Multicomponent lipoplexes	LP	lipoplexes		sphere		Synthetic			136.7	6.4	26.8	4.8				Y		Y		SAXS								Plasma	Human		2.5,5,10,20						Vitro			60		Centrifugation	3	1D-PAGE (4 Conc.)					Y (4 Conc.)
Multicomponent cationic liposomes	LP	liposome		sphere		Synthetic			106.7	11.9	34	1.1				Y		Y		SAXS								Plasma	Human		2.5,5,10,20						Vitro			60		Centrifugation	3	1D-PAGE (4 Conc.)					Y (4 Conc.)
Citrate-stabilized gold nanoparticles	m	gold		sphere		synthetic																						Cell lysate	J774 mouse macrophage cells			Isolation					Vitro			90 3h 6h 24h	37	sucrose cushion+ Centrifugation	3	1D-PAGE (90,3h,6h,24h)	LC-MS/MS (90)	In gel digestion	reversed phase high-performance liquid chromatography (HPLC, UltiMate 3000, Thermo Scientific) was coupled with a quadrupoletime- of-flight mass spectrometer using electrospray ionization.	108
Ag NP-citrate 20	m	silver		sphere		Synthetic			28.1	0.8	-36.3	6.2				Y		Y										DMEM +serum	Fetal bovine		10	Commercial					Vitro			60	37	Centrifugation							Y
Ag NP-PVP 20, (polyvinyl pyrrolidone)	m	silver		sphere		Synthetic			33.6	2	-26.2	8.4				Y		Y										DMEM +serum	Fetal bovine		10	Commercial					Vitro			60	37	Centrifugation							Y
Ag NP-citrate 110, (polyvinyl pyrrolidone)	m	silver		sphere		Synthetic			141.3	36.1	-47.6	5.2				Y		Y										DMEM +serum	Fetal bovine		10	Commercial					Vitro			60	37	Centrifugation							Y
Ag NP-PVP 110, (polyvinyl pyrrolidone)	m	silver		sphere		Synthetic			159.2	6.6	-21.5	7				Y		Y										DMEM +serum	Fetal bovine		10	Commercial					Vitro			60	37	Centrifugation							Y
magneto-fluorescent (MF) NP	mox	Fe		sphere	F	Synthetic	9.5	2			-26.8	1.3		0.19		Y	TEM, SEM	Y										DMEM(M) + FBS, HS, RPMI (R)+FBS,HS	Fetal bovine, Human		10	Commercial, Isolation		NA, healthy		-20	Vitro			24 h, 48 h		Centrifugation		1D-PAGE (8 conditions)	LC-MS/MS	In solution digestion	nanoflow HPLC coupled online to an LTQ Orbitrap Velos mass spectrometer (Thermo Fisher Scientific) with a nanoelectrospray ion source	FBS: 18 HS: 29	Y (8condition)
Chitosan coatedMF (CMF)NPs	p	Chitosan		sphere	F	Synthetic	50	15			-8.4	0.5		0.32		Y	TEM, SEM	Y										DMEM(M) + FBS, HS, RPMI (R)+FBS,HS	Fetal bovine, Human		10	Commercial, Isolation		NA, healthy		-20	Vitro			24 h, 48 h		Centrifugation		1D-PAGE (8 conditions)	LC-MS/MS	In solution digestion	nanoflow HPLC coupled online to an LTQ Orbitrap Velos mass spectrometer (Thermo Fisher Scientific) with a nanoelectrospray ion source	FBS: 18 HS: 29	Y (8condition)
Plain-nonporous red fluorescent silica NPs 50	Mox	Si		sphere	F	Commercial			45		-38		0.025 mg/mL	0.07		Y		Y										Serum	Human		10						Vitro			30	37	Centrifugation	3	1D-PAGE
Plain-nonporous red fluorescent silica NPs 100	Mox	Si		sphere	F	Commercial			108		-50		0.025 mg/mL	0.06		Y		Y										Serum	Human		10						Vitro			30	37	Centrifugation	3	1D-PAGE
Plain-nonporous red fluorescent silica NPs 200	Mox	Si		sphere	F	Commercial			190		-45		0.025 mg/mL	0.02		Y		Y										Serum	Human		10						Vitro			30	37	Centrifugation	3	1D-PAGE
Plain-nonporous red fluorescent silica NPs 500	Mox	Si		sphere	F	Commercial			461		-52		0.025 mg/mL	0.04		Y		Y										Serum	Human		10						Vitro			30	37	Centrifugation	3	1D-PAGE
Plain-nonporous red fluorescent silica NPs 1000	Mox	Si		sphere	F	Commercial			1103		-63		0.025 mg/mL	0.11		Y		Y										Serum	Human		10						Vitro			30	37	Centrifugation	3	1D-PAGE
Amin-nonporous red fluorescent silica NPs 1000	Mox	Si		sphere	F	Commercial			1255		-7		0.025 mg/mL	0.2		Y		Y										Serum	Human		10						Vitro			30	37	Centrifugation	3	1D-PAGE
SiO2	Mox	Si		sphere		Commercial	200				-25.2		0.0735 mg/mL			Y	Cryo-TEM	Y										respiratory tract lining fluid (RTLF)	Human		100	Isolation	pooled	healthy and overnight fast	26 ± 2 years 2 Male, 3 Female	-80	Vitro	5		60	4	Centrifugation	2	1D-PAGE	LC-MS/MS	In gel digestion	Electrospray liquid chromatography mass spectrometry (LC-MS/MS) equipped with an HPLC and interfaced with a Q-Exactive (ThermoFinnigan, CA)	698
poly(vinyl) acetate (PVAc) nanoparticles	p	poly(vinyl)		sphere		Commercial	180				-3		0.0735 mg/mL			Y	Cryo-TEM	Y										respiratory tract lining fluid (RTLF)	Human		100	Isolation	pooled	healthy and overnight fast	26 ± 2 years 2 Male, 3 Female	-80	Vitro	5		60	4	Centrifugation	2	1D-PAGE	LC-MS/MS	In gel digestion	Electrospray liquid chromatography mass spectrometry (LC-MS/MS) equipped with an HPLC and interfaced with a Q-Exactive (ThermoFinnigan, CA)	429
GNP	m	gold		sphere		Synthetic			54.86	0.3	-36.6	0.8				Y		Y										Serum	Human		10100	commercial					Vitro			60	37	Centrifugation		PAGE, 1D-PAGE (10,100)					Y (100)
GNP+OPSS-PEG-HER647, (orthopyridyldisulfide polyethyleneglycol herceptin)	m	gold	PEG	sphere	F	Synthetic			72.87	0.8	-7.67	2.5				Y		Y			Y							Serum	Human		10100	commercial					Vitro			60	37	Centrifugation		PAGE, 1D-PAGE (10,100)					Y (100)
GNP+OPSS-PEG-HER647+1K backfill	m	gold	PEG	sphere	F	Synthetic			98.63	4.7	-2.14	1.3				Y		Y			Y							Serum	Human		10100	commercial					Vitro			60	37	Centrifugation		PAGE, 1D-PAGE (10,100)					Y (100)
GNP+OPSS-PEG-HER647+2K backfill	m	gold	PEG	sphere	F	Synthetic			86.08	2.2	-1.61	0.9				Y		Y			Y							Serum	Human		10100	commercial					Vitro			60	37	Centrifugation		PAGE, 1D-PAGE (10,100)					Y (100)
GNP+OPSS-PEG-HER647+5K backfill	m	gold	PEG	sphere	F	Synthetic			85.79	0.5	-2.14	0.6				Y		Y			Y							Serum	Human		10100	commercial					Vitro			60	37	Centrifugation		PAGE, 1D-PAGE (10,100)					Y (100)
GNP+OPSS-PEG-HER647+10K backfill	m	gold	PEG	sphere	F	Synthetic			97.44	0.6	-1.28	0.5				Y		Y			Y							Serum	Human		10100	commercial					Vitro			60	37	Centrifugation		PAGE, 1D-PAGE (10,100)					Y (100)
Si/SiO2 QDs	mox	Si		sphere	F	Synthetic			250 to 300		-35		0.100 mg/ml			Y		Y										MEM+serum	Fetal bovine		10	Commercial					Vitro			30,60, 3 h, 5h, 24h	RT	Centrifugation	3	1D-PAGE (5 time)					Y (5 time)
PVA-PLGA < 150 ,, (Polyvinyl alcohols), ( poly (lactic-co- glycolic acid)	p	PLGA	PVA	sphere		Synthetic			122	2	-17.9	0.5	0.100 mg/ml	0.191	0.02	Y	SEM	Y									NMR	Plasma	Human		50	Commercial	Pooled				Vitro			120	RT	Centrifugation	3	1D-PAGE	LC-MS/MS	In solution digestion	nano-liquid chromatography-tandem mass spectrometry (Q-Exactive-plus, Thermo fisher).	242
PVA-PLGA > 150 , ( poly (lactic-co- glycolic acid)	p	PLGA	PVA	sphere		Synthetic			184	1	-16.3	1	0.100 mg/ml	0.122	0.03	Y	TEM	Y									NMR	Plasma	Human		50	Commercial	Pooled				Vitro			120	RT	Centrifugation	3	1D-PAGE	LC-MS/MS	In solution digestion	nano-liquid chromatography-tandem mass spectrometry (Q-Exactive-plus, Thermo fisher).	242
PVA-DPLGA < 150 ,, (Polyvinyl alcohols), ( poly (lactic-co- glycolic acid)	p	PLGA	PVA	sphere		Synthetic			123	3	16.5	0.7	0.100 mg/ml	0.241	0.01	Y	TEM	Y									NMR	Plasma	Human		50	Commercial	Pooled				Vitro			120	RT	Centrifugation	3	1D-PAGE	LC-MS/MS	In solution digestion	nano-liquid chromatography-tandem mass spectrometry (Q-Exactive-plus, Thermo fisher).	197
PVA-DPLGA > 150, , (Polyvinyl alcohols), ( poly (lactic-co- glycolic acid)	p	PLGA	PVA	sphere		Synthetic			197	1	23.1	1	0.100 mg/ml	0.197	0.03	Y		Y									NMR	Plasma	Human		50	Commercial	Pooled				Vitro			120	RT	Centrifugation	3	1D-PAGE	LC-MS/MS	In solution digestion	nano-liquid chromatography-tandem mass spectrometry (Q-Exactive-plus, Thermo fisher).	196
PVA-PEG-PLGA < 150, (Polyvinyl alcohols), ( poly (lactic-co- glycolic acid)	p	PLGA	PVA	sphere		Synthetic			99	2	-8.3	1	0.100 mg/ml	0.187	0.02	Y	SEM	Y									NMR	Plasma	Human		50	Commercial	Pooled				Vitro			120	RT	Centrifugation	3	1D-PAGE	LC-MS/MS	In solution digestion	nano-liquid chromatography-tandem mass spectrometry (Q-Exactive-plus, Thermo fisher).	179
PVA-PEG-PLGA > 150 , ( poly (lactic-co- glycolic acid)	p	PLGA	PVA	sphere		Synthetic			186	1	-8.6	1.5	0.100 mg/ml	0.096	0.01	Y		Y									NMR	Plasma	Human		50	Commercial	Pooled				Vitro			120	RT	Centrifugation	3	1D-PAGE	LC-MS/MS	In solution digestion	nano-liquid chromatography-tandem mass spectrometry (Q-Exactive-plus, Thermo fisher).	191
AuNP1 PEG-AuNP1	m	gold	PEG	sphere		Synthetic			21.23	0.71	-10.8	1.2		0.282		Y	TEM	Y										Serum	Fetal bovine		10,50,100	Commercial					Vitro			10120	37	Centrifugation	3	1D-PAGE ((10,50,100)10,120 min)					Y (10,100)
AuNP2 PEG-AuNP2	m	gold	PEG	sphere		Synthetic			46.04	0.66	-18.2	1.68		0.244		Y	TEM	Y										Serum	Fetal bovine		10,50,100	Commercial					Vitro			10120	37	Centrifugation	3	1D-PAGE ((10,50,100)10,120 min)					Y
AuNP3 PEG-AuNP3	m	gold	PEG	sphere		Synthetic			44.59	0.97	-20.5	0.53		0.144		Y	TEM	Y										Serum	Fetal bovine		10,50,100	Commercial					Vitro			10120	37	Centrifugation	3	1D-PAGE ((10,50,100)10,120 min)					Y
(transferrin)Tf-AuNP1 RGD-AuNP1 (peptide)	m	gold		sphere		Synthetic			66.3	1.05	-21.2	1.46		0.121		Y	TEM	Y										Serum	Fetal bovine		10,50,100	Commercial					Vitro			10120	37	Centrifugation	3	1D-PAGE ((10,50,100)10,120 min)
(transferrin) Tf-AuNP2 RGD-AuNP2 (peptide)	m	gold		tubes		Synthetic			86.4	1.05	-11.7	1.87		0.083		Y	TEM	Y										Serum	Fetal bovine		10,50,100	Commercial					Vitro			10120	37	Centrifugation	3	1D-PAGE ((10,50,100)10,120 min)
(transferrin) Tf-AuNP3 RGD-AuNP3(peptide)	m	gold		tubes		Synthetic			108.73	2.23	-20.4	1.19		0.069		Y	TEM	Y										Serum	Fetal bovine		10,50,100	Commercial					Vitro			10120	37	Centrifugation	3	1D-PAGE ((10,50,100)10,120 min)
PSOSO3H, (polystyrene NPs, namely sulphonated)	p	polystyrene		Sphere		Commercial			129.9	2.2	-35.7		0.4 mg/mL	0.099		Y		Y										Plasma	Human	EDTA	10,55	isolation	Pooled			-80	Vitro	10 to15		5,60	RT	Centrifugation	3	1D-PAGE (5,60)	LC-MS/MS (60)	In gel digestion	LTQ ORBITRAP XL mass spectrometer connected to an Exigent NANO LC	8
(transferrin)Tf@PSOSO3H , (polystyrene NPs, namely sulphonated)	p	polystyrene		Sphere	F	modified Commercial			146.4	2.1	-10.4		0.4 mg/mL	0.075		Y		Y										Plasma	Human	EDTA	10,55	isolation	Pooled			-80	Vitro	10 to15		5,60	RT	Centrifugation	3	1D-PAGE (5,60)	LC-MS/MS (60)	In gel digestion	LTQ ORBITRAP XL mass spectrometer connected to an Exigent NANO LC	3
PSCOOH , (polystyrene NPs, namely carboxylated)	p	polystyrene		Sphere		Commercial			117.8	2.2	-38.6		0.4 mg/mL	0.034		Y		Y										Plasma	Human	EDTA	55	isolation	Pooled			-80	Vitro	10 to15		5,60	RT	Centrifugation	3	1D-PAGE (5,60)	LC-MS/MS (60)	In gel digestion	LTQ ORBITRAP XL mass spectrometer connected to an Exigent NANO LC	10
(transferrin)Tf@PSCOOH , (polystyrene NPs, namely carboxylated)	p	polystyrene		Sphere	F	modified Commercial			141.9	6.3	-14.4		0.4 mg/mL	0.08		Y		Y										Plasma	Human	EDTA	55	isolation	Pooled			-80	Vitro	10 to15		5,60	RT	Centrifugation	3	1D-PAGE (5,60)	LC-MS/MS (60)	In gel digestion	LTQ ORBITRAP XL mass spectrometer connected to an Exigent NANO LC	8
PSCOOH-Tf , (polystyrene NPs, namely carboxylated), (transferrin)	p	polystyrene		Sphere	F	modified Commercial			135.5	6.7	-12.2		0.4 mg/mL	0.071		Y		Y										Plasma	Human	EDTA	55	isolation	Pooled			-80	Vitro	10 to15		5,60	RT	Centrifugation	3	1D-PAGE (5,60)	LC-MS/MS (60)	In gel digestion	LTQ ORBITRAP XL mass spectrometer connected to an Exigent NANO LC	7
OSiRC, (negatively charged)	mox	Si		sphere		Synthetic	9.1	1.8	14.9	0.09	-32	2				Y	TEM, SEM	Y		EDX			Y					plasma	Human								Vitro			120	37	Sucrose cushion+ Centrifugation	3	1D-PAGE
OSiRN, (positively charged )	mox	Si		sphere		Synthetic	10.2	1.9	15.7	0.09	24	5				Y	TEM, SEM	Y		EDX			Y					plasma	Human								Vitro			120	37	Sucrose cushion+ Centrifugation	3	1D-PAGE
OSiRPEG, (Surface modification with steric molecules)	mox	Si		sphere		Synthetic	10.4	1.7	22.1	0.09	-14	1				Y	TEM, SEM	Y		EDX			Y					plasma	Human								Vitro			120	37	Sucrose cushion+ Centrifugation	3	1D-PAGE
OSiRPEtO, (Surface modification with steric molecules)	mox	Si		sphere		Synthetic	11.8	2	26	0.19	-5	1				Y	TEM, SEM	Y		EDX			Y					plasma	Human								Vitro			120	37	Sucrose cushion+ Centrifugation	3	1D-PAGE
Multifunctional magnetic Bio-Metal-Organic Framework (Fe3O4@Bio-MOF)	mox	Fe		sphere		Synthetic	42–80				-9.56		0.100 mg/mL			Y	FE-SEM			XRD	Y			Y			vibratingsamplemagnetometry(VSM), NMR	Plasma	Human		10 100						Vitro			60	37	Centrifugation	3	1D-PAGE (10,100)
Multifunctional magnetic Bio-Metal-Organic Framework (Fe3O4@Bio-MOF) coated with folic acid-chitosan conjugate (FC)	mox	Fe		sphere		Synthetic	48–100				5.31		0.100 mg/mL			Y	FE-SEM			XRD	Y			Y			vibratingsamplemagnetometry(VSM), NMR	Plasma	Human		10 100						Vitro			60	37	Centrifugation	3	1D-PAGE (10,100)
Al CL3	m	Al		sphere		Commercial							0.100 mg/mL			Y	TEM			SAXS								DMEM+serum	Fetal calf		10	Commercial					Vitro			24 h	37	Centrifugation	3	2D-PAGE	MALDI/TOF, ToF-SIMS	In gel digestion	MALDI-TOF protein identification (Bruker Ultraflex II, Bruker, Berlin, Germany), ToF-SIMS V instrument with a 30 keV (ION-TOF GmbH, M€unster, Germany)	12
Al NP	m	Al		sphere		Commercial			250-270				0.100 mg/mL			Y	TEM			SAXS								DMEM+serum	Fetal calf		10	Commercial					Vitro			24 h	37	Centrifugation	3	2D-PAGE	MALDI/TOF, ToF-SIMS	In gel digestion	MALDI-TOF protein identification (Bruker Ultraflex II, Bruker, Berlin, Germany), ToF-SIMS V instrument with a 30 keV (ION-TOF GmbH, M€unster, Germany)	12
Al203 NP	mox	Al		sphere		Commercial			170-210				0.100 mg/mL			Y	TEM			SAXS								DMEM+serum	Fetal calf		10	Commercial					Vitro			24 h	37	Centrifugation	3	2D-PAGE	MALDI/TOF, ToF-SIMS	In gel digestion	MALDI-TOF protein identification (Bruker Ultraflex II, Bruker, Berlin, Germany), ToF-SIMS V instrument with a 30 keV (ION-TOF GmbH, M€unster, Germany)	12
GNP gold NPs	m	gold		sphere		Synthetic			90		37.2		0.020 mg/mL	0.406		Y		Y										Plasma	Human		10	Commercial	Pooled				Vitro			3 h	37	Centrifugation	2	1D-PAGE					Y
PLGA NPs 44k, ( poly (lactic-co- glycolic acid)	p	PLGA				Synthetic			102	2.5	-9.17	0.03	5 mg/mL			Y	SEM	Y				Y			Y			Serum	Fetal bovine		50	Commercial					Vitro			overnight	37	Centrifugation		1D-PAGE
Glycol chitosan- PLGA NPs 44k, ( poly (lactic-co- glycolic acid)	p	PLGA		sphere		Synthetic			154	8.7	32.5	0.7	5 mg/mL			Y	SEM	Y				Y			Y			Serum	Fetal bovine		50	Commercial					Vitro			overnight	37	Centrifugation		1D-PAGE
carboxymethyl chitosan PLGA NPs 44k, ( poly (lactic-co- glycolic acid)	p	PLGA		sphere		Synthetic			150	6.5	-8.78	0.28	5 mg/mL			Y	SEM	Y				Y			Y			Serum	Fetal bovine		50	Commercial					Vitro			overnight	37	Centrifugation		1D-PAGE
Fe3O4	mox	Fe		sphere		Commercial	20						0.25 mg/mL			Y	TEM											plasma	human	heparin	10	isolation	individual	BMI Glucose (mg/dl) Insulin (uIU/ml) Triglycerides (mg/dl) HDL (mg/dl) LDL (mg/dl) Total Cholesterol	(six male, four female) between the ages of 21–32	-80	Vitro	10		8 h	4	Centrifugation	3		LC-MS/MS	In solution digestion	reverse-phase HPLC-ESI-MS/MS using a Dionex UltiMate 3000 RSLC Nano System which was directly connected to a Q-Exactive™ HF (Thermo Scientific) Hybrid Quadrupole-Orbitrap MS and a Nanospray Flex™ Ion Source(Thermo Scientific)	Subject 1: 131 Subject 2: 139 Subject 3: 153 Subject 4: 133 Subject 5: 122 Subject 6: 139 Subject 7: 130 Subject 8: 142 Subject 9: 142 Subject 10: 138
Au-LA-40	m	gold	LA	sphere		commercial	40		584.5	12.7	-22.6	1.8		0.36	0.04	Y	TEM	Y										plasma	human		55	Commercial	pooled				Vitro			60	37	Centrifugation	3						Y
Au-PEG-40	m	gold	PEG	sphere		commercial	40		685.4	13.5	-7.6	0.5		0.32	0.02	Y	TEM	Y										plasma	human		55	Commercial	pooled				Vitro			60	37	Centrifugation	3						Y
Au-LA-80	m	gold	LA	sphere		commercial	80		835	46.5	-29.9	1.8		0.45	0.02	Y	TEM	Y										plasma	human		55	Commercial	pooled				Vitro			60	37	Centrifugation	3						Y
Au-PEG-80	m	gold	PEG	sphere		commercial	80		113	0.6	-11	1.3		0.09	0.01	Y	TEM	Y										plasma	human		55	Commercial	pooled				Vitro			60	37	Centrifugation	3						Y
As Prepared SWCNTs	carbon	CNT		sphere		Synthetic							0.250 mg/mL				TEM										Raman	serum	C57BL/6J (normal serum), B6.129S7-Ldlrtm1Her/J mice (hyperlipidemic serum)		10	Isolation	pooled		12 or 18 weeks	-80	vitro			8 h	4	Centrifugation	3		LC-MS/MS (2 media)	In solution digestion	nano-ESI source and Impact HD Q-TOF mass spectrometer (Bruker Daltonics, Inc., Billerica, MA)	110 125
2 h ball milled SWCNTs	carbon	CNT		sphere		Synthetic							0.250 mg/mL				TEM										Raman	serum	C57BL/6J (normal serum), B6.129S7-Ldlrtm1Her/J mice (hyperlipidemic serum)		10	Isolation	pooled		12 or 18 weeks	-80	vitro			8 h	4	Centrifugation	3		LC-MS/MS (2 media)	In solution digestion	nano-ESI source and Impact HD Q-TOF mass spectrometer (Bruker Daltonics, Inc., Billerica, MA)	110 105
4 h ball milled SWCNTs	carbon	CNT		sphere		Synthetic							0.250 mg/mL				TEM										Raman	serum	C57BL/6J (normal serum), B6.129S7-Ldlrtm1Her/J mice (hyperlipidemic serum)		10	Isolation	pooled		12 or 18 weeks	-80	vitro			8 h	4	Centrifugation	3		LC-MS/MS (2 media)	In solution digestion	nano-ESI source and Impact HD Q-TOF mass spectrometer (Bruker Daltonics, Inc., Billerica, MA)	121 100
6 h ball milled SWCNTs	carbon	CNT		sphere		Synthetic							0.250 mg/mL				TEM										Raman	serum	C57BL/6J (normal serum), B6.129S7-Ldlrtm1Her/J mice (hyperlipidemic serum)		10	Isolation	pooled		12 or 18 weeks	-80	vitro			8 h	4	Centrifugation	3		LC-MS/MS (2 media)	In solution digestion	nano-ESI source and Impact HD Q-TOF mass spectrometer (Bruker Daltonics, Inc., Billerica, MA)	105 105
8 h ball milled SWCNTs	carbon	CNT		sphere		Synthetic							0.250 mg/mL				TEM										Raman	serum	C57BL/6J (normal serum), B6.129S7-Ldlrtm1Her/J mice (hyperlipidemic serum)		10	Isolation	pooled		12 or 18 weeks	-80	vitro			8 h	4	Centrifugation	3		LC-MS/MS (2 media)	In solution digestion	nano-ESI source and Impact HD Q-TOF mass spectrometer (Bruker Daltonics, Inc., Billerica, MA)	119 86
Uncoated ZnO	mox	Zn		sphere		Synthetic			322	1	30.1	0.7	1 mg/mL			Y	TEM	Y		XRD								Plasma	rat			Isolation					Vitro			30	37	Centrifugation	3	1D-PAGE	LC-MS/MS	In gel digestion	electrospray ionization and then analyzed in an LTQ Orbitrap Velos Pro ion-trap mass spectrometer	12
Silica-coated ZnO	mox, coreshell	Si, Zn		sphere		Synthetic			460	7	-15.4	1.3	1 mg/mL			Y	TEM	Y		XRD								Plasma	rat			Isolation					Vitro			30	37	Centrifugation	3	1D-PAGE	LC-MS/MS	In gel digestion	electrospray ionization and then analyzed in an LTQ Orbitrap Velos Pro ion-trap mass spectrometer	12
AgNPs-20	m	silver		sphere		Commercial	21.92	3.03	37.4	0.4	-41	4.8		0.192	0.037	Y	TEM	Y										Serum	Fetal bovine		10	Commercial					vitro			60	37	Centrifugation	3						Y
AgNPs-100	m	silver		sphere		Commercial	91.07	6.54	122.7	1.7	-47.3	3		0.077	0.03	Y	TEM	Y										Serum	Fetal bovine		10	Commercial					vitro			60	37	Centrifugation	3						Y
PLGA-ChA, ( poly (lactic-co- glycolic acid)	p	PLGA		sphere	F	Synthetic			79.2	2.9	-41.1	0.3		0.25	0.01	Y	TEM	Y										Serum	mouse			Commercial					vitro			60	37	Centrifugation	3		LC-MS/MS	In solution digestion	LTQ Orbitrap (Thermo Electron, San Jose, CA)	~210	Y
PLGA-F127, ( poly (lactic-co- glycolic acid)	p	PLGA		sphere	F	Synthetic			149.6	8.9	-34.5	3.8		0.31	0.02	Y	TEM	Y										Serum	mouse			Commercial					vitro			60	37	Centrifugation	3		LC-MS/MS	In solution digestion	LTQ Orbitrap (Thermo Electron, San Jose, CA)	~180	Y
PLGA-PVA , ( poly (lactic-co- glycolic acid), (Polyvinyl alcohols)	p	PLGA		sphere	F	Synthetic			146.3	5.8	-3.8	0.3		0.02	0.02	Y	TEM	Y										Serum	mouse			Commercial					vitro			60	37	Centrifugation	3		LC-MS/MS	In solution digestion	LTQ Orbitrap (Thermo Electron, San Jose, CA)	~200	Y
PLGA-PEG, ( poly (lactic-co- glycolic acid)	p	PLGA	PEG	sphere	F	Synthetic			125.1	5.4	-4.3	0.2		0.02	0.01	Y	TEM	Y										Serum	mouse			Commercial					vitro			60	37	Centrifugation	3		LC-MS/MS	In solution digestion	LTQ Orbitrap (Thermo Electron, San Jose, CA)	~180	Y
dPGS-Au20, (dendritic polyglycerols )	m	gold		sphere		Synthetic			36		-25		NP surface 66 cm2	0.35		Y	TEM	Y									NTA	DMEM+Serum	Fetal bovine		10	Commercial					Vitro			120	RT	sucrose + centrifugation	3	2D-PAGE	MS	In gel digestion	UltrafleXtreme MALDI-TOF/TOF device (Bruker) equipped with FlexControl and FlexAnalysis	114
dPGS-Au50, (dendritic polyglycerols )	m	gold		sphere		Synthetic			51		12.1		NP surface 66 cm2	0.11		Y	TEM	Y									NTA	DMEM+Serum	Fetal bovine		10	Commercial					Vitro			120	RT	sucrose + centrifugation	3	2D-PAGE	MS	In gel digestion	UltrafleXtreme MALDI-TOF/TOF device (Bruker) equipped with FlexControl and FlexAnalysis	169
dPGOH-Au50, (dendritic polyglycerols )	m	gold		sphere		Synthetic			52				NP surface 66 cm2	0.11		Y	TEM										NTA	DMEM+Serum	Fetal bovine		10	Commercial					Vitro			120	RT	sucrose + centrifugation	3	2D-PAGE	MS	In gel digestion	UltrafleXtreme MALDI-TOF/TOF device (Bruker) equipped with FlexControl and FlexAnalysis	36
Polystyrene (PS) Lutensol AT50 (PEG-analogue) (SURFACTANT)	p	polystyrene		sphere		Synthetic			51	5	-8	1	0.05 m² of surface area			Y	TEM	Y										Normal Plasma	Human	Citrate		Isolation	Pooled	healthy		-80	vitro	10		60	37	Centrifugation	3	1D-PAGE	LC-MS/MS	In solution digestion	A nanoACQUITY ultra highperformance liquid chromatography (UPLC) system coupled with a Synapt G2-Si mass spectrometer (Waters Corporation)	29
Hydroxyethyl starch (HES) Sodium dodecyl sulfate (SDS) (SURFACTANT)	p	starch		sphere		Synthetic			112	11	-8	1	0.05 m² of surface area			Y	TEM	Y										Normal Plasma	Human	Citrate		Isolation	Pooled	healthy		-80	vitro	10		60	37	Centrifugation	3	1D-PAGE	LC-MS/MS	In solution digestion	A nanoACQUITY ultra highperformance liquid chromatography (UPLC) system coupled with a Synapt G2-Si mass spectrometer (Waters Corporation)	27
PS-NPs-COOH	p	polystyrene		sphere		Synthetic			57	6	-29		0.05 m² of surface area			Y	TEM	Y										Normal Plasma	Human	Citrate		Isolation	Pooled	healthy		-80	vitro	10		60	37	Centrifugation	3	1D-PAGE
PS-NPs-NH	p	polystyrene		sphere		Synthetic			51	5	2		0.05 m² of surface area			Y	TEM	Y										Normal Plasma	Human	Citrate		Isolation	Pooled	healthy		-80	vitro	10		60	37	Centrifugation	3	1D-PAGE
PS-NPs-SDS, (Sodium dodecyl sulfate )	p	polystyrene		sphere		Synthetic			53	5	-50		0.05 m² of surface area			Y	TEM	Y										Normal Plasma	Human	Citrate		Isolation	Pooled	healthy		-80	vitro	10		60	37	Centrifugation	3	1D-PAGE
SiO2-NCs-LUT, (Luteolin )	Mox	Si		sphere		Synthetic			87	8	-10		0.05 m² of surface area			Y	TEM	Y										Normal Plasma	Human	Citrate		Isolation	Pooled	healthy		-80	vitro	10		60	37	Centrifugation	3	1D-PAGE
OVA-NCs, (ovalbumin)	protein	OVA		sphere		Synthetic			272	27	-24		0.05 m² of surface area			Y	TEM	Y										Normal Plasma	Human	Citrate		Isolation	Pooled	healthy		-80	vitro	10		60	37	Centrifugation	3	1D-PAGE
OVA-NCs-PEG , (ovalbumin)	protein	OVA	PEG	sphere		Synthetic			261	26	-31		0.05 m² of surface area			Y	TEM	Y										Normal Plasma	Human	Citrate		Isolation	Pooled	healthy		-80	vitro	10		60	37	Centrifugation	3	1D-PAGE
PS-NPs-PMEP	p	polystyrene		sphere		Synthetic			52	5	-48		0.05 m² of surface area			Y	TEM	Y										Normal Plasma	Human	Citrate		Isolation	Pooled	healthy		-80	vitro	10		60	37	Centrifugation	3	1D-PAGE
EMT-zeolite	m	aluminosilicate		sphere		Synthetic	8–12				-44		4%, 12% wt			Y	TEM	Y										plasma	human	citrate	10100	isolation	Pooled	healthy		-80	Vitro			60		Centrifugation	3		LC-MS/MS (6 condition)	In solution digestion	nLC-MS/MS on an Ultimate 3000 system interfaced online with a LTQ Orbitrap XL mass spectrometer (Thermo Fisher Scientific, San Jose, CA)	4 EMT + 10 human plasma: 63 8 EMT + 10 human plasma: 88 12 EMT + 10 human plasma: 67 4 EMT + 100 human plasma: 24 8 EMT + 100 human plasma: 32 12 EMT + 100 human plasma: 19
FAU-zeolite	m	aluminosilicate		sphere		Synthetic	8–12				-50		4%, 12% wt			Y	TEM	Y										plasma	human	citrate	10100	isolation	Pooled	healthy		-80	Vitro			60		Centrifugation	3		LC-MS/MS (6 condition)	In solution digestion	nLC-MS/MS on an Ultimate 3000 system interfaced online with a LTQ Orbitrap XL mass spectrometer (Thermo Fisher Scientific, San Jose, CA)	4 FAU + 10 human plasma:71 8 FAU + 10 human plasma: 40 12 FAU + 10 human plasma:59 4 FAU + 100 human plasma: 36 8 FAU + 100 human plasma: 43 12 FAU + 100 human plasma: 38
Fe3O4	Mox	Fe		sphere		Commercial	20		143	2.4	-41.13	1.31	0.250 mg/mL	0.26	0.01	Y	TEM, SEM	Y										Medium + serum	Fetal bovine		10	Commercial					Vivo			120	4	Centrifugation							Y
Bare lONPs, (iron oxide nanoparticles)	Mox	Fe		sphere		Synthetic	15–20				-10		0.500 mg/mL			Y	TEM	Y										Plasma	Human	heparin		Isolation	Individual	healthy			Vitro	1		24h	37	sucrose cushion	3		LC-MS/MS	In gel digestion	nano-LC coupled to a Q-Exactive Hybrid Quadrupole- Orbitrap Mass Spectrometer (ThermoFisher)	101	Y
bPC-lONPs,( brushed PEG, iron oxide nanoparticles)	Mox	Fe		sphere		Synthetic	15–20				-8		0.500 mg/mL			Y	TEM	Y										Plasma	Human	heparin		Isolation	Individual	healthy			Vitro	1		24h	37	sucrose cushion	3		LC-MS/MS	In gel digestion	nano-LC coupled to a Q-Exactive Hybrid Quadrupole- Orbitrap Mass Spectrometer (ThermoFisher)	83	Y
bPEG-IONPs,( brushed phosphorylcholine, iron oxide nanoparticles)	Mox	Fe		sphere		Synthetic	15–20				-18		0.500 mg/mL			Y	TEM	Y										Plasma	Human	heparin		Isolation	Individual	healthy			Vitro	1		24h	37	sucrose cushion	3		LC-MS/MS	In gel digestion	nano-LC coupled to a Q-Exactive Hybrid Quadrupole- Orbitrap Mass Spectrometer (ThermoFisher)	97	Y
AU-BPEI-40, (branched polyethylenimine)	m	gold	BPEI	sphere		Synthetic	39.7	4.4	52.64	0.62	63.1	9.7	0.250 mg/mL	0.207	0.05	Y	TEM	Y			Y							plasma	Human	citrate	55	Isolation	Pooled	healthy		-80	Vitro	5		60	37	Centrifugation		1D-PAGE	LC-MS/MS	In gel digestion	Micromass Quattro Ultima Pt Mass Spectrometer (Waters, Milford, MA) analysis	39	Y
AU-LA-40	m	gold	LA	sphere		Synthetic	40.2	4.3	50.15	0.665	-73.3	2.83	0.250 mg/mL	0.161	0.02	Y	TEM	Y			Y							plasma	Human	citrate	55	Isolation	Pooled	healthy		-80	Vitro	5		60	37	Centrifugation		1D-PAGE	LC-MS/MS	In gel digestion	Micromass Quattro Ultima Pt Mass Spectrometer (Waters, Milford, MA) analysis	54	Y
AU-PEG-40	m	gold	PEG	sphere		Synthetic	41.5	3.5	68.87	1.7	-10.8	5.21	0.250 mg/mL	0.143	0.008	Y	TEM	Y			Y							plasma	Human	citrate	55	Isolation	Pooled	healthy		-80	Vitro	5		60	37	Centrifugation		1D-PAGE	LC-MS/MS	In gel digestion	Micromass Quattro Ultima Pt Mass Spectrometer (Waters, Milford, MA) analysis	51	Y
AU-BPEI-80, (branched polyethylenimine)	m	gold	BPEI	sphere		Synthetic	82.3	10	106.7	0.84	69.3	10	0.250 mg/mL	0.132	0.01	Y	TEM	Y			Y							plasma	Human	citrate	55	Isolation	Pooled	healthy		-80	Vitro	5		60	37	Centrifugation		1D-PAGE	LC-MS/MS	In gel digestion	Micromass Quattro Ultima Pt Mass Spectrometer (Waters, Milford, MA) analysis	36	Y
AU-LA-80	m	gold	LA	sphere		Synthetic	81.8	8.7	92.19	0.66	-43.9	6.12	0.250 mg/mL	0.083	0.005	Y	TEM	Y			Y							plasma	Human	citrate	55	Isolation	Pooled	healthy		-80	Vitro	5		60	37	Centrifugation		1D-PAGE	LC-MS/MS	In gel digestion	Micromass Quattro Ultima Pt Mass Spectrometer (Waters, Milford, MA) analysis	54	Y
AU-PEG-80	m	gold	PEG	tubes		Synthetic	81.7	11.4	112.2	1.25	12.8	6.65	0.250 mg/mL	0.212	0.008	Y	TEM	Y			Y							plasma	Human	citrate	55	Isolation	Pooled	healthy		-80	Vitro	5		60	37	Centrifugation		1D-PAGE	LC-MS/MS	In gel digestion	Micromass Quattro Ultima Pt Mass Spectrometer (Waters, Milford, MA) analysis	54	Y
AU-BPEI-40, (branched polyethylenimine)	m	gold	BPEI	sphere		Synthetic	39.7	4.4	52.6	0.6	39.2			0.18		Y	TEM	Y										plasma	Human		55	isolation	pooled	healthy			vitro	5		60	37	Centrifugation	3						Y
AU-LA-40	m	gold	LA	sphere		Synthetic	40.2	4.3	50.1	0.6	‐44.0			0.07		Y	TEM	Y										plasma	Human		55	isolation	pooled	healthy			vitro	5		60	37	Centrifugation	3						Y
AU-PEG-40	m	gold	PEG	sphere		Synthetic	41.5	3.5	68.8	1.7	‐4.6			0.06		Y	TEM	Y										plasma	Human		55	isolation	pooled	healthy			vitro	5		60	37	Centrifugation	3						Y
AU-BPEI-80, (branched polyethylenimine)	m	gold	BPEI	Rod		Synthetic	82.3	10	106.7	0.8	46.2			0.11		Y	TEM	Y										plasma	Human		55	isolation	pooled	healthy			vitro	5		60	37	Centrifugation	3						Y
AU-LA-80	m	gold	LA			Synthetic	81.8	8.7	92.1	0.6	‐53.6			0.05		Y	TEM	Y										plasma	Human		55	isolation	pooled	healthy			vitro	5		60	37	Centrifugation	3						Y
AU-PEG-80	m	gold	PEG			Synthetic	81.7	11	112.2	1.2	‐3.4			0.5		Y	TEM	Y										plasma	Human		55	isolation	pooled	healthy			vitro	5		60	37	Centrifugation	3						Y
Polystyrene	p	polystyrene				Commercial	421						1.1 × 105 particles			Y	TEM										Single Particle Extinction and Scattering	Serum	mice		100	Isolation			3-month-old male NFR mice	-20	Vitro			72 h	37	Centrifugation							Y
PLGA, ( poly (lactic-co- glycolic acid)	p	PLGA		sphere		Synthetic							1.1 × 105 particles			Y	TEM										Single Particle Extinction and Scattering	Serum	mice		100	Isolation			3-month-old male NFR mice	-20	Vitro			72 h	37	Centrifugation							Y
20 GNP	m	gold		sphere		Synthetic			24	2.1	-54.4					Y		Y										DMEM+Serum	Fetal bovine		10	Commercial					vitro			60	37	Centrifugation	3	1D-PAGE					Y
200 GNP	m	gold		sphere		Synthetic			213.5	2.9	-49.3																	DMEM+Serum	Fetal bovine		10	Commercial					vitro			60	37	Centrifugation	3	1D-PAGE					Y
Au40LIP, (lipoic acid)	m	gold	LA	sphere		Commercial			46	0.2	-42		0.025 mg/mL			Y	TEM	Y			Y							Plasma	Human		10,55,100	Isolation	Pooled	healthy			Vitro	5		4h	37	Centrifugation	2	1D-PAGE (3 conc)
TRITC-TOPSi, (tetramethylrhodamine, thermally oxidized porous silicon)	mox	Si		sphere	F	Synthetic			191	2	-23.5	0.7		0.104	0.021	Y	TEM	Y										plasma	Human			Commercial					Vitro			60		Centrifugation			LC-MS/MS	In solution digestion	Orbitrap Fusion (Thermo Fisher, USA)	130
cationic liposomes, 100	LP	liposome		sphere		Synthetic							0.500 mg/mL															Plasma	Human	EDTA	50	Isolation	Pooled	healthy	aged 20–40 years	-80	Vitro			60	37	Centrifugation	3		LC-MS/MS	In solution digestion	A Dionex Ultimate 3000 nano-LC system connected to a linear quadrupole ion trap-orbitrap (LTQ-Orbitrap XL) (Thermo Scientific, Bremen, Germany) mass spectrometer equipped with a nanospray ion source	105
[truncated: 451 more rows]
[truncated: 17 more columns]
